# Supplementary material for: Clones and Clusters of Antimicrobial-Resistant Klebsiella From Southwestern Nigeria
Source: Clin Infect Dis. 2021 Dec 1;73(Suppl 4):S308–15. doi: 10.1093/cid/ciab769 (PMC8634535; doi:10.1093/cid/ciab769)
Supplement: ciab769_suppl_Supplementary_Table_2 [file ciab769_suppl_supplementary_table_2.xlsx]

## Sheet: CID-8-Nigeria-SupplementaryTabl
id	Alternative_sample_id	City	Sentinel	Year	Month	Day	Patient_age	Clinical_significance	Host	Specimen_type	CA/HAI	ST	K_locus_type	O_locus_type	virulence_score	resistance_score	num_resistance_classes	num_resistance_genes	Yersiniabactin	YbST	Aerobactin	AbST	Salmochelin	SmST	RmpADC	RmST	rmpA2	AMINOGLYCOSIDE	AMIKACIN/GENTAMICIN/KANAMYCIN	BETA-LACTAM	CARBAPENEM	CEPHALOSPORIN	Bla_ESBL	PHENICOL	MACROLIDE	RIFAMYCIN	QUINOLONE	qnr	point_fluoroquinolone	point_fluoroquinolone_incomplete	point_tigecycline_incomplete	SULPHONAMIDES	TETRACYCLINES	TRIMETHOPRIM	qacL	qacEdelta1	AN.Amikacin	GM.Gentamicin	AM.Ampicillin
G18503167	UCH-OGU-P0124b	Ibadan	UCH	NA	NA	NA		Infection	Human	Blood		ST716	KL110	O2v1	1	2	9	19	ybt 14; ICEKp5	153-4LV	-	0	-	0	-	0	-	aac(3)-IIa.v1^;aac(6')-Ib-cr.v2;aadA2^;aph(3')-VI;armA;strA.v1^;strB.v1	aac(6')-Ib-cr5	blaTEM-1	blaNDM-1	blaSHV-27,blaCTX-M-15,blaOXA-1	CTX-M-15	CatB4.v1?	mphE.v2^;msrE	NA	-	qnrB1.v2^	acrR_F172S,acrR_F197I,acrR_G164A,acrR_K201M,acrR_L195V,acrR_P161R,acrR_R173G	NA	ramR-interrupted	sul1;sul2	tet(A).v1	dfrA12;dfrA14.v1^	-	qacEdelta1.NG_048042.1	R	R	R
G18503177	UCH-OGU-P0503	Ibadan	UCH	NA	NA	NA		Infection	Human	Blood		ST86	KL2	O1v1	3	1	6	11	-	0	iuc 1	1	iro 1	1	rmp 1; KpVP-1	28-1LV	rmpA2_8-60%	aac(3)-IIa.v1^;aac(6')-Ib-cr.v2;aadA^	aac(6')-Ib-cr5	blaSHV-208	-	blaCTX-M-15,blaOXA-1	CTX-M-15	CatB4.v1?	-	NA	-	qnrB2.v1^	acrR_F172S,acrR_F197I,acrR_G164A,acrR_K201M,acrR_L195V,acrR_P161R,acrR_R173G	NA	ramR-interrupted	sul1;sul1^;sul2	-	dfrA15.v2	-	qacEdelta1.NG_048042.1	S	S	R
G18504102	UCH-OGU-P0503	Ibadan	UCH	NA	NA	NA		Infection	Human	Blood		ST86	KL2	O1v1	3	1	6	9	-	0	iuc 1	1	iro 1	1	rmp 1; KpVP-1	28-1LV	rmpA2_8-60%	aac(3)-IIa.v1^;aac(6')-Ib-cr.v2;aadA^	aac(6')-Ib-cr5	blaSHV-208	-	blaCTX-M-15,blaOXA-1	CTX-M-15	CatB4.v1?	-	NA	-	qnrB2.v1^	acrR_F172S,acrR_F197I,acrR_G164A,acrR_K201M,acrR_L195V,acrR_P161R,acrR_R173G	NA	ramR-interrupted	sul2	-	dfrA15.v2	-	-	S	S	R
G18584142	OAU-AAA-074b	Ile-Ife	OAU	2017	11	25		Infection	Human	Blood	HAI	ST25	KL2	O1v2	1	1	7	16	ybt 16; ICEKp12	277	-	0	-	0	-	0	-	aac(3)-IIa.v1^;aac(6')-Ib-cr.v2;aph3-Ia.v1^;strB.v1	aac(6')-Ib-cr5	blaSHV-81,blaLAP-2,blaTEM-1	-	blaCTX-M-15,blaOXA-1	CTX-M-15	CatB4.v1?;catA1*	-	NA	-	qnrB1.v2^;qnrS1	acrR_F172S,acrR_F197I,acrR_G164A,acrR_K201M,acrR_L195V,acrR_P161R,acrR_R173G	NA	ramR-interrupted	sul1;sul2	tet(D)	dfrA14.v1^;dfrA15.v2	-	qacEdelta1.NG_048042.1	S	R	R
G18584210	OAU-OFO-022B	Ile-Ife	OAU	NA	NA	NA	3d	Infection	Human	Blood	HAI	ST25	KL2	O1v2	1	1	8	16	ybt 16; ICEKp12	277	-	0	-	0	-	0	-	aac(3)-IIa.v1^;aac(6')-Ib-cr.v2;aph3-Ia.v1^;strB.v1	aac(6')-Ib-cr5	blaSHV-1,blaLAP-2,blaTEM-1	-	blaCTX-M-15,blaOXA-1	CTX-M-15	CatB4.v1?;catA1*	-	NA	-	qnrB1.v2^;qnrS1	acrR_F172S,acrR_F197I,acrR_G164A,acrR_K201M,acrR_L195V,acrR_P161R,acrR_R173G	NA	ramR-interrupted	sul1;sul2	tet(D)	dfrA14.v1^;dfrA15.v2	-	qacEdelta1.NG_048042.1	S	R	R
G18584195	OAU-OFO-074a	Ile-Ife	OAU	2017	1	7	22m	Infection	Human	Urine	CAI	ST25	KL2	O1v2	1	1	8	16	ybt 16; ICEKp12	277	-	0	-	0	-	0	-	aac(3)-IIa.v1^;aac(6')-Ib-cr.v2;aph3-Ia.v1^;strB.v1	aac(6')-Ib-cr5	blaSHV-1,blaLAP-2,blaTEM-1	-	blaCTX-M-15,blaOXA-1	CTX-M-15	CatB4.v1?;catA1*	-	NA	-	qnrB1.v2^;qnrS1	acrR_F172S,acrR_F197I,acrR_G164A,acrR_K201M,acrR_L195V,acrR_P161R,acrR_R173G	NA	ramR-interrupted	sul1;sul2	tet(D)	dfrA14.v1^;dfrA15.v2	-	qacEdelta1.NG_048042.1	S	R	R
G18584218	OAU-OFO-022A	Ile-Ife	OAU	2017	7	1	3d	Infection	Human	Blood	HAI	ST25	KL2	O1v2	1	1	7	17	ybt 16; ICEKp12	277	-	0	-	0	-	0	-	aac(3)-IIa.v1^;aac(6')-Ib-cr.v2;aph3-Ia.v1^;strA.v1;strB.v1	aac(6')-Ib-cr5	blaSHV-1,blaSHV-81,blaLAP-2,blaTEM-1	-	blaCTX-M-15,blaOXA-1	CTX-M-15	CatB4.v1?;catA1*	-	NA	-	qnrB1.v2^;qnrS1	acrR_F172S,acrR_F197I,acrR_G164A,acrR_K201M,acrR_L195V,acrR_P161R,acrR_R173G	NA	ramR-interrupted	sul1;sul2	tet(D)	dfrA14.v1^;dfrA15.v2	-	qacEdelta1.NG_048042.1	S	R
G18584024	OAU-AAA-005	Ile-Ife	OAU	2017	5	28	2d	Infection	Human	Blood	HAI	ST25	KL2	O1v2	1	1	7	16	ybt 16; ICEKp12	277	-	0	-	0	-	0	-	aac(3)-IIa.v1^;aac(6')-Ib-cr.v2;aph3-Ia.v1^;strB.v1	aac(6')-Ib-cr5	blaSHV-1,blaSHV-81,blaLAP-2,blaTEM-1	-	blaCTX-M-15,blaOXA-1	CTX-M-15	CatB4.v1?;catA1*	-	NA	-	qnrB1.v2^;qnrS1	acrR_F172S,acrR_F197I,acrR_G164A,acrR_K201M,acrR_L195V,acrR_P161R,acrR_R173G	NA	ramR-interrupted	sul1;sul2	tet(D)	dfrA14.v1^;dfrA15.v2	-	qacEdelta1.NG_048042.1	S	R	R
G18584178	OAU-OFO-584a	Ile-Ife	OAU	2018	2	28	1d	Infection	Human	Eyes	HAI	ST25	KL2	O1v2	0	1	8	14	-	0	-	0	-	0	-	0	-	aac(3)-IIa.v1^;aac(6')-Ib-cr.v2;aph3-Ia.v1^;strA.v1;strB.v1	NA	blaSHV-81,blaLAP-2	-	blaCTX-M-15,blaOXA-1	CTX-M-15	CatB4.v1?;catA1*	-	NA	-	qnrS1	acrR_F172S,acrR_F197I,acrR_G164A,acrR_K201M,acrR_L195V,acrR_P161R,acrR_R173G	NA	ramR-interrupted	sul1;sul2	tet(D)	dfrA15.v2	-	qacEdelta1.NG_048042.1	S	R	R
G18584201	OAU-OFO-584b	Ile-Ife	OAU	2018	2	28	1d	Infection	Human	Eyes	HAI	ST25	KL2	O1v2	0	1	7	14	-	0	-	0	-	0	-	0	-	aac(3)-IIa.v1^;aac(6')-Ib-cr.v2;aph3-Ia.v1^;strA.v1;strB.v1	aac(6')-Ib-cr5	blaSHV-81,blaLAP-2	-	blaCTX-M-15,blaOXA-1	CTX-M-15	CatB4.v1?;catA1*	-	NA	-	qnrS1	acrR_F172S,acrR_F197I,acrR_G164A,acrR_K201M,acrR_L195V,acrR_P161R,acrR_R173G	NA	ramR-interrupted	sul1;sul2	tet(D)	dfrA15.v2	-	qacEdelta1.NG_048042.1	S	R	R
G18584016	OAU-OFO-247	Ile-Ife	OAU	2017	4	25	38	Infection	Human	Blood	HAI	ST25	KL2	O1v2	1	1	8	17	ybt 16; ICEKp12	277	-	0	-	0	-	0	-	aac(3)-IIa.v1^;aac(6')-Ib-cr.v2;aph3-Ia.v1^;strA.v1^;strB.v1	aac(6')-Ib-cr5	blaSHV-81,blaLAP-2,blaTEM-1	-	blaCTX-M-15,blaOXA-1	CTX-M-15	CatB4.v1?;catA1*	-	NA	-	qnrB1.v2^;qnrS1	acrR_F172S,acrR_F197I,acrR_G164A,acrR_K201M,acrR_L195V,acrR_P161R,acrR_R173G	NA	ramR-interrupted	sul1;sul2	tet(D)	dfrA14.v1^;dfrA15.v2	-	qacEdelta1.NG_048042.1	S	R	R
G18503427	UCH-OGU-P72	Ibadan	UCH	NA	NA	NA		Infection	Human	Blood		ST307	KL102	O2v2	1	2	10	18	ybt 16; ICEKp12	277-1LV	-	0	-	0	-	0	-	aac(3)-IIa.v1;aac(6')-Ib-cr.v2*;aadA16*;aadA2^;aph(3')-VI;armA	NA	blaSHV-28,blaOXA-9,blaSCO-1,blaTEM-1	blaNDM-1	blaCTX-M-15	CTX-M-15	catII.2*	mphE.v2^;msrE	NA	GyrA-83I;ParC-80I	-	acrR_F172S,acrR_F197I,acrR_G164A,acrR_K201M,acrR_L195V,acrR_P161R,acrR_R173G	NA	ramR-absent	sul1	tet(D)	dfrA12;dfrA27	-	qacEdelta1.NG_048042.1	R	R
G18584030	OAU-AAA-021	Ile-Ife	OAU	2017	6	30	4d	Infection	Human	Blood	HAI	ST307	KL102	O2v2	0	1	7	11	-	0	-	0	-	0	-	0	-	aac(3)-IIa.v1^;aac(6')-Ib-cr.v2;strA.v1^;strB.v1	aac(6')-Ib-cr5	blaSHV-28,blaTEM-1	-	blaCTX-M-15,blaOXA-1	CTX-M-15	CatB4.v1?	-	NA	GyrA-83I;ParC-80I	qnrB1.v2^	acrR_F172S,acrR_F197I,acrR_G164A,acrR_K201M,acrR_L195V,acrR_P161R,acrR_R173G	NA	ramR-interrupted	sul2	tet(A).v1	dfrA14.v1^	-	-	S	R	R
G18584208	OAU-OFO-174b	Ile-Ife	OAU	2017	4	3	2d	Infection	Human	Blood	HAI	ST307	KL102	O2v2	0	1	7	9	-	0	-	0	-	0	-	0	-	aac(3)-IIa.v1;strA.v1*;strB.v1*	NA	blaSHV-28,blaTEM-1	-	blaCTX-M-15	CTX-M-15	catII.2*	-	NA	GyrA-83I;ParC-80I	-	acrR_F172S,acrR_F197I,acrR_G164A,acrR_K201M,acrR_L195V,acrR_P161R,acrR_R173G	NA	ramR-interrupted	sul2	tet(D)	dfrA14.v1^	-	-	S	R	R
G18584209	OAU-OFO-174a	Ile-Ife	OAU	2017	4	3	2d	Infection	Human	Blood		ST307	KL102	O2v2	0	1	7	9	-	0	-	0	-	0	-	0	-	aac(3)-IIa.v1;strA.v1*;strB.v1*	NA	blaSHV-28,blaTEM-1	-	blaCTX-M-15	CTX-M-15	catII.2*	-	NA	GyrA-83I;ParC-80I	-	acrR_F172S,acrR_F197I,acrR_G164A,acrR_K201M,acrR_L195V,acrR_P161R,acrR_R173G	NA	ramR-interrupted	sul2	tet(D)	dfrA14.v1^	-	-	S	R	R
G18584206	OAU-OFO-171b	Ile-Ife	OAU	NA	NA	NA		Infection	Human	Blood		ST307	KL102	O2v2	0	1	7	9	-	0	-	0	-	0	-	0	-	aac(3)-IIa.v1;strA.v1*;strB.v1*	NA	blaSHV-28,blaTEM-1	-	blaCTX-M-15	CTX-M-15	catII.2*	-	NA	GyrA-83I;ParC-80I	-	acrR_F172S,acrR_F197I,acrR_G164A,acrR_K201M,acrR_L195V,acrR_P161R,acrR_R173G	NA	ramR-interrupted	sul2	tet(D)	dfrA14.v1^	-	-	S	R	R
G18583064	OAU-OFO-537	Ile-Ife	OAU	2018	3	1	33	Infection	Human	Urine	CAI	ST307	KL102	O2v2	0	1	7	9	-	0	-	0	-	0	-	0	-	aac(3)-IIa.v1;strA.v1*;strB.v1*	NA	blaSHV-28,blaTEM-1	-	blaCTX-M-15	CTX-M-15	catII.2*	-	NA	GyrA-83I;ParC-80I	-	acrR_F172S,acrR_F197I,acrR_G164A,acrR_K201M,acrR_L195V,acrR_P161R,acrR_R173G	NA	ramR-interrupted	sul2	tet(D)	dfrA14.v1^	-	-	S	R	R
G18584174	OAU-OFO-145b	Ile-Ife	OAU	2017	2	25	3	Infection	Human	Urine		ST307	KL102	O2v2	0	1	7	9	-	0	-	0	-	0	-	0	-	aac(3)-IIa.v1;strA.v1*;strB.v1*	NA	blaSHV-28,blaTEM-1	-	blaCTX-M-15	CTX-M-15	catII.2*	-	NA	GyrA-83I;ParC-80I	-	acrR_F172S,acrR_F197I,acrR_G164A,acrR_K201M,acrR_L195V,acrR_P161R,acrR_R173G	NA	ramR-interrupted	sul2	tet(D)	dfrA14.v1^	-	-	S	R	R
G18584169	OAU-OFO-145a	Ile-Ife	OAU	2017	2	25	3	Infection	Human	Urine	HAI	ST307	KL102	O2v2	0	1	7	9	-	0	-	0	-	0	-	0	-	aac(3)-IIa.v1;strA.v1*;strB.v1*	NA	blaSHV-28,blaTEM-1	-	blaCTX-M-15	CTX-M-15	catII.2*	-	NA	GyrA-83I;ParC-80I	-	acrR_F172S,acrR_F197I,acrR_G164A,acrR_K201M,acrR_L195V,acrR_P161R,acrR_R173G	NA	ramR-interrupted	sul2	tet(D)	dfrA14.v1^	-	-	S	R	R
G18584205	OAU-OFO-144	Ile-Ife	OAU	NA	NA	NA		Infection	Human	Blood		ST307	KL102	O2v2	0	1	7	9	-	0	-	0	-	0	-	0	-	aac(3)-IIa.v1;strA.v1*;strB.v1*	NA	blaSHV-28,blaTEM-1	-	blaCTX-M-15	CTX-M-15	catII.2*	-	NA	GyrA-83I;ParC-80I	-	acrR_F172S,acrR_F197I,acrR_G164A,acrR_K201M,acrR_L195V,acrR_P161R,acrR_R173G	NA	ramR-interrupted	sul2	tet(D)	dfrA14.v1^	-	-	S	R	R
G18584040	OAU-AAA-048	Ile-Ife	OAU	2017	10	14	66	Infection	Human	Blood	HAI	ST307	KL102	O2v2	0	1	7	9	-	0	-	0	-	0	-	0	-	aac(3)-IIa.v1;strA.v1*;strB.v1*	NA	blaSHV-28,blaTEM-1	-	blaCTX-M-15	CTX-M-15	catII.2*	-	NA	GyrA-83I;ParC-80I	-	acrR_F172S,acrR_F197I,acrR_G164A,acrR_K201M,acrR_L195V,acrR_P161R,acrR_R173G	NA	ramR-interrupted	sul2	tet(D)	dfrA14.v1^	-	-	S	S	R
G18584137	OAU-VOA-149a	Ile-Ife	OAU	2017	6	15	6	Infection	Human	Blood	HAI	ST307	KL102	O2v2	0	1	7	11	-	0	-	0	-	0	-	0	-	aac(3)-IIa.v1^;aac(6')-Ib-cr.v2;strA.v1^;strB.v1	aac(6')-Ib-cr5	blaSHV-28,blaTEM-1	-	blaCTX-M-15,blaOXA-1	CTX-M-15	CatB4.v1?	-	NA	GyrA-83I;ParC-80I	qnrB1.v2^	NA	acrR-interrupted	acrR-interrupted,ramR-interrupted	sul2	tet(A).v1	dfrA14.v1^	-	-	S	R	R
G18584133	OAU-VOA-149b	Ile-Ife	OAU	2017	6	15	7	Infection	Human	Blood		ST307	KL102	O2v2	0	1	7	11	-	0	-	0	-	0	-	0	-	aac(3)-IIa.v1^;aac(6')-Ib-cr.v2;strA.v1^;strB.v1	aac(6')-Ib-cr5	blaSHV-28,blaTEM-1	-	blaCTX-M-15,blaOXA-1	CTX-M-15	CatB4.v1?	-	NA	GyrA-83I;ParC-80I	qnrB1.v2^	NA	acrR-interrupted	acrR-interrupted,ramR-interrupted	sul2	tet(A).v1	dfrA14.v1^	-	-	S	R	R
G18600056	OSO-AOA-273	Osogbo	LAU	2017	NA	NA	65	Infection	Human	Blood		ST307	KL102	O2v2	0	1	7	11	-	0	-	0	-	0	-	0	-	aac(3)-IIa.v1^;aac(6')-Ib-cr.v2;strA.v1^;strB.v1	aac(6')-Ib-cr5	blaSHV-28,blaTEM-1	-	blaCTX-M-15,blaOXA-1	CTX-M-15	CatB4.v1?	-	NA	GyrA-83I;ParC-80I	qnrB1.v2^	acrR_F172S,acrR_F197I,acrR_G164A,acrR_K201M,acrR_L195V,acrR_P161R,acrR_R173G	NA	ramR-interrupted	sul2	tet(A).v1	dfrA14.v1^	-	-	S	R
G18584136	OAU-VOA-191a	Ile-Ife	OAU	NA	NA	NA	11	Infection	Human	Blood	HAI	ST307	KL102	O2v2	0	1	7	11	-	0	-	0	-	0	-	0	-	aac(3)-IIa.v1^;aac(6')-Ib-cr.v2;strA.v1^;strB.v1	aac(6')-Ib-cr5	blaSHV-28,blaTEM-1	-	blaCTX-M-15,blaOXA-1	CTX-M-15	CatB4.v1?	-	NA	GyrA-83I;ParC-80I	qnrB1.v2^	acrR_F172S,acrR_F197I,acrR_G164A,acrR_K201M,acrR_L195V,acrR_P161R,acrR_R173G	NA	ramR-interrupted	sul2	tet(A).v1	dfrA14.v1^	-	-	S	R	R
G18585200	OAU-VOA-191A	Ile-Ife	OAU	NA	NA	NA	11	Infection	Human	Blood		ST307	KL102	O2v2	0	1	7	11	-	0	-	0	-	0	-	0	-	aac(3)-IIa.v1^;aac(6')-Ib-cr.v2;strA.v1^;strB.v1	aac(6')-Ib-cr5	blaSHV-28,blaTEM-1	-	blaCTX-M-15,blaOXA-1	CTX-M-15	CatB4.v1?	-	NA	GyrA-83I;ParC-80I	qnrB1.v2^	acrR_F172S,acrR_F197I,acrR_G164A,acrR_K201M,acrR_L195V,acrR_P161R,acrR_R173G	NA	ramR-interrupted	sul2	tet(A).v1	dfrA14.v1^	-	-	S	R	R
G18503417	UCH-OGU-P1136	Ibadan	UCH	NA	NA	NA	1y2w	Infection	Human	Blood		ST307	KL102	O2v2	0	1	7	11	-	0	-	0	-	0	-	0	-	aac(3)-IIa.v1^;aac(6')-Ib-cr.v2;strA.v1^;strB.v1	aac(6')-Ib-cr5	blaSHV-28,blaTEM-1	-	blaCTX-M-15,blaOXA-1	CTX-M-15	CatB4.v1?	-	NA	GyrA-83I;ParC-80I	qnrB1.v2^	acrR_F172S,acrR_F197I,acrR_G164A,acrR_K201M,acrR_L195V,acrR_P161R,acrR_R173G	NA	ramR-interrupted	sul2	tet(A).v1	dfrA14.v1^	-	-	S	R
G18503403	UCH-OGU-P1585	Ibadan	UCH	NA	NA	NA	28	Infection	Human	Blood		ST307	KL102	O2v2	0	1	7	11	-	0	-	0	-	0	-	0	-	aac(3)-IIa.v1^;aac(6')-Ib-cr.v2;strA.v1^;strB.v1	aac(6')-Ib-cr5	blaSHV-28,blaTEM-1	-	blaCTX-M-15,blaOXA-1	CTX-M-15	CatB4.v1?	-	NA	GyrA-83I;ParC-80I	qnrB1.v2^	acrR_F172S,acrR_F197I,acrR_G164A,acrR_K201M,acrR_L195V,acrR_P161R,acrR_R173G	NA	ramR-interrupted	sul2	tet(A).v1	dfrA14.v1^	-	-	S	R	R
G18584167	OAU-OFO-569a	Ile-Ife	OAU	2018	3	12	2	Infection	Human	Swab	HAI	ST307	KL102	O2v2	1	1	7	11	ybt 9; ICEKp3	172-1LV	-	0	-	0	-	0	-	aac(3)-IIa.v1^;aac(6')-Ib-cr.v2;strA.v1^;strB.v1	aac(6')-Ib-cr5	blaSHV-28,blaTEM-1	-	blaCTX-M-15,blaOXA-1	CTX-M-15	CatB4.v1?	-	NA	GyrA-83I;ParC-80I	qnrB1.v2^	acrR_F172S,acrR_F197I,acrR_G164A,acrR_K201M,acrR_L195V,acrR_P161R,acrR_R173G	NA	ramR-interrupted	sul2	tet(A).v1	dfrA14.v1^	-	-	S	R	R
G18583079	OAU-OFO-553	Ile-Ife	OAU	2018	1	21	43	Infection	Human	Urine	HAI	ST307	KL102	O2v2	1	1	7	11	ybt 9; ICEKp3	172-1LV	-	0	-	0	-	0	-	aac(3)-IIa.v1^;aac(6')-Ib-cr.v2;strA.v1^;strB.v1	NA	blaSHV-28,blaTEM-1	-	blaCTX-M-15,blaOXA-1	CTX-M-15	CatB4.v1?	-	NA	GyrA-83I;ParC-80I	qnrB1.v2^	acrR_F172S,acrR_F197I,acrR_G164A,acrR_K201M,acrR_L195V,acrR_P161R,acrR_R173G	NA	ramR-interrupted	sul2	tet(A).v1	dfrA14.v1^	-	-	S	R	R
G18503410	UCH-OGU-P1524	Ibadan	UCH	NA	NA	NA	49	Infection	Human	Blood		ST307	KL102	O2v2	0	1	7	11	-	0	-	0	-	0	-	0	-	aac(3)-IIa.v1^;aac(6')-Ib-cr.v2;strA.v1^;strB.v1	aac(6')-Ib-cr5	blaSHV-28,blaTEM-1	-	blaCTX-M-15,blaOXA-1	CTX-M-15	CatB4.v1*?	-	NA	GyrA-83I;ParC-80I	qnrB1.v2^	acrR_F172S,acrR_F197I,acrR_G164A,acrR_K201M,acrR_L195V,acrR_P161R,acrR_R173G	NA	ramR-interrupted	sul2	tet(A).v1	dfrA14.v1^	-	-	S	R	R
G18503412	UCH-OGU-P1425	Ibadan	UCH	NA	NA	NA	83	Infection	Human	Blood		ST307	KL102	O2v2	0	1	7	11	-	0	-	0	-	0	-	0	-	aac(3)-IIa.v1^;aac(6')-Ib-cr.v2;strA.v1^;strB.v1	aac(6')-Ib-cr5	blaSHV-28,blaTEM-1	-	blaCTX-M-15,blaOXA-1	CTX-M-15	CatB4.v1*?	-	NA	GyrA-83I;ParC-80I	qnrB1.v2^	acrR_F172S,acrR_F197I,acrR_G164A,acrR_K201M,acrR_L195V,acrR_P161R,acrR_R173G	NA	ramR-interrupted	sul2	tet(A).v1	dfrA14.v1^	-	-	S	R	R
G18503430	UCH-OGU-P1041	Ibadan	UCH	NA	NA	NA	65	Infection	Human	Blood		ST5248	KL31	O3b	0	0	1	0	-	0	-	0	-	0	-	0	-	-	NA	blaSHV-89	-	NA	-	-	-	NA	-	-	acrR_F172S,acrR_F197I,acrR_G164A,acrR_K201M,acrR_L195V,acrR_P161R,acrR_R173G	NA	ramR-interrupted	-	-	-	-	-	S	S	R
G18503404	UCH-OGU-P1862	Ibadan	UCH	NA	NA	NA	14	Infection	Human	Blood		ST70	KL122	O1v2	0	1	6	8	-	0	-	0	-	0	-	0	-	aac(6')-Ib-cr.v2;aadA^	aac(6')-Ib-cr5	blaSHV-32,blaTEM-1	-	blaCTX-M-15,blaOXA-1	CTX-M-15	CatB4.v1?	-	NA	-	qnrB2.v1^	acrR_F172S,acrR_F197I,acrR_G164A,acrR_K201M,acrR_L195V,acrR_P161R,acrR_R173G	NA	ramR-interrupted	-	-	dfrA15.v2	-	-	S	R	R
G18584041	OAU-AAA-054	Ile-Ife	OAU	2017	10	26	4d	Infection	Human	Blood	HAI	ST403	KL105	O3b	1	1	6	8	ybt 14; ICEKp5?	131	-	0	-	0	-	0	-	aac(3)-IId^;strA.v1*;strB.v1*	NA	blaSHV-80,blaTEM-90	-	blaCTX-M-15	CTX-M-15	-	-	NA	-	qnrB1.v1	acrR_F172S,acrR_F197I,acrR_G164A,acrR_K201M,acrR_L195V,acrR_P161R,acrR_R173G	NA	ramR-interrupted	sul2	-	dfrA14.v1^	-	-	S	R	R
G18600045	OSO-AOA-175	Osogbo	LAU	2017	NA	NA	4	Infection	Human	Blood		ST17	KL2	O2v1	0	1	7	7	-	0	-	0	-	0	-	0	-	aac(3)-IIa.v1;strA.v1*	NA	blaSHV-215,blaTEM-30	-	blaCTX-M-15	CTX-M-15	-	-	NA	-	qnrS1	acrR_F172S,acrR_F197I,acrR_G164A,acrR_K201M,acrR_L195V,acrR_P161R,acrR_R173G	NA	ramR-interrupted	sul2	-	dfrA14.v1^	-	-	S	R	R
G18600047	OSO-AOA-319	Osogbo	LAU	2017	NA	NA	64	Infection	Human	Blood		ST5239	KL162	OL102*	0	0	1	0	-	0	-	0	-	0	-	0	-	-	NA	blaSHV-215	-	NA	-	-	-	NA	-	-	acrR_F172S,acrR_F197I,acrR_G164A,acrR_K201M,acrR_L195V,acrR_P161R,acrR_R173G	NA	ramR-interrupted	-	-	-	-	-	S	S	R
G18584139	OAU-AAA-079a	Ile-Ife	OAU	2017	3	12	2d	Infection	Human	Blood	HAI	ST17	KL62	O2v2	0	0	2	1	-	0	-	0	-	0	-	0	-	-	NA	blaSHV-215	-	NA	-	-	-	NA	-	qnrS1	acrR_F172S,acrR_F197I,acrR_G164A,acrR_K201M,acrR_L195V,acrR_P161R,acrR_R173G	NA	ramR-interrupted	-	-	-	-	-	S	S	R
G18584177	OAU-OFO-563a	Ile-Ife	OAU	2018	3	4	38	Infection	Human	Throat	HAI	ST17	KL62	O2v2	0	0	2	1	-	0	-	0	-	0	-	0	-	-	NA	blaSHV-215	-	NA	-	-	-	NA	-	qnrS1	acrR_F172S,acrR_F197I,acrR_G164A,acrR_K201M,acrR_L195V,acrR_P161R,acrR_R173G	NA	ramR-interrupted	-	-	-	-	-	S	S	R
G18584056	OAU-AAA-114	Ile-Ife	OAU	2018	3	15	6d	Infection	Human	Blood	HAI	ST17	KL62	O2v2	0	0	2	1	-	0	-	0	-	0	-	0	-	-	NA	blaSHV-215	-	NA	-	-	-	NA	-	qnrS1	acrR_F172S,acrR_F197I,acrR_G164A,acrR_K201M,acrR_L195V,acrR_P161R,acrR_R173G	NA	ramR-interrupted	-	-	-	-	-	S	S	R
G18584055	OAU-AAA-113	Ile-Ife	OAU	2018	3	15	1d	Infection	Human	Blood	HAI	ST17	KL62	O2v2	0	0	2	1	-	0	-	0	-	0	-	0	-	-	NA	blaSHV-215	-	NA	-	-	-	NA	-	qnrS1	acrR_F172S,acrR_F197I,acrR_G164A,acrR_K201M,acrR_L195V,acrR_P161R,acrR_R173G	NA	ramR-interrupted	-	-	-	-	-	S	S	R
G18584143	OAU-AAA-020a	Ile-Ife	OAU	2017	6	30	66	Infection	Human	Blood	HAI	ST17	KL62	O2v2	0	0	2	1	-	0	-	0	-	0	-	0	-	-	NA	blaSHV-215	-	NA	-	-	-	NA	-	qnrS1	acrR_F172S,acrR_F197I,acrR_G164A,acrR_K201M,acrR_L195V,acrR_P161R,acrR_R173G	NA	ramR-interrupted	-	-	-	-	-	S	S	R
G18584175	OAU-OFO-563b	Ile-Ife	OAU	2018	4	3	38	Infection	Human	Throat		ST17	KL62	O2v2	0	0	2	1	-	0	-	0	-	0	-	0	-	-	NA	blaSHV-215	-	NA	-	-	-	NA	-	qnrS1	acrR_F172S,acrR_F197I,acrR_G164A,acrR_K201M,acrR_L195V,acrR_P161R,acrR_R173G	NA	ramR-interrupted	-	-	-	-	-	S	S	R
G18600049	OSO-AOA-469	Osogbo	LAU	2017	NA	NA	9	Infection	Human	Blood		ST5240	KL102	O2v2	1	1	6	8	ybt 16; ICEKp12	277	-	0	-	0	-	0	-	aac(3)-IIa.v1*;strA.v1*;strB.v1*	NA	blaTEM-1	-	blaSHV-98,blaCTX-M-15	CTX-M-15	-	-	NA	-	-	acrR_F172S,acrR_F197I,acrR_G164A,acrR_K201M,acrR_L195V,acrR_P161R,acrR_R173G	NA	ramR-interrupted	sul2	tet(D)	dfrA14.v1^	-	-	S	R	R
G18583057	OAU-OFO-525	Ile-Ife	OAU	2018	2	20	41	Infection	Human	Urine	CAI	ST5241	KL123	O5	0	0	6	7	-	0	-	0	-	0	-	0	-	aac(3)-IIa.v1;strA.v1*	NA	blaTEM-57	-	blaSHV-98	-	-	-	NA	-	qnrS1	acrR_F172S,acrR_F197I,acrR_G164A,acrR_K201M,acrR_L195V,acrR_P161R,acrR_R173G	NA	ramR-interrupted	sul2	tet(D)	dfrA14.v1^	-	-	S	R	R
G18583075	OAU-OFO-549	Ile-Ife	OAU	2018	1	17	34	Infection	Human	Urine	CAI	ST5241	KL123	O5	0	0	6	7	-	0	-	0	-	0	-	0	-	aac(3)-IIa.v1;strA.v1*	NA	blaTEM-84	-	blaSHV-98	-	-	-	NA	-	qnrS1	acrR_F172S,acrR_F197I,acrR_G164A,acrR_K201M,acrR_L195V,acrR_P161R,acrR_R173G	NA	ramR-interrupted	sul2	tet(D)	dfrA14.v1^	-	-	S	R	R
G18584203	OAU-OFO-539b	Ile-Ife	OAU	2018	3	4	55	Infection	Human	Urine	HAI	ST5241	KL123	O5	0	0	6	7	-	0	-	0	-	0	-	0	-	aac(3)-IIa.v1;strA.v1*	NA	blaTEM-1	-	blaSHV-98	-	-	-	NA	-	qnrS1	acrR_F172S,acrR_F197I,acrR_G164A,acrR_K201M,acrR_L195V,acrR_P161R,acrR_R173G	NA	ramR-interrupted	sul2	tet(D)	dfrA14.v1^	-	-	S	R	R
G18584181	OAU-OFO-547ii	Ile-Ife	OAU	2018	1	14	3	Infection	Human	Urine	HAI	ST5241	KL123	O5	0	0	6	7	-	0	-	0	-	0	-	0	-	aac(3)-IIa.v1;strA.v1*	NA	blaTEM-57	-	blaSHV-98	-	-	-	NA	-	qnrS1	acrR_F172S,acrR_F197I,acrR_G164A,acrR_K201M,acrR_L195V,acrR_P161R,acrR_R173G	NA	ramR-interrupted	sul2	tet(D)	dfrA14.v1^	-	-	S	R	R
G18583077	OAU-OFO-551	Ile-Ife	OAU	2018	1	17	18	Infection	Human	Urine	HAI	ST5241	KL123	O5	0	0	6	7	-	0	-	0	-	0	-	0	-	aac(3)-IIa.v1;strA.v1*	NA	blaTEM-57	-	blaSHV-98	-	-	-	NA	-	qnrS1	acrR_F172S,acrR_F197I,acrR_G164A,acrR_K201M,acrR_L195V,acrR_P161R,acrR_R173G	NA	ramR-interrupted	sul2	tet(D)	dfrA14.v1^	-	-	S	R	R
G18584207	OAU-OFO-547i	Ile-Ife	OAU	2018	1	14	3	Infection	Human	Urine		ST5241	KL123	O5	0	0	6	7	-	0	-	0	-	0	-	0	-	aac(3)-IIa.v1;strA.v1*	NA	NA	-	blaSHV-98	-	-	-	NA	-	qnrS1	acrR_F172S,acrR_F197I,acrR_G164A,acrR_K201M,acrR_L195V,acrR_P161R,acrR_R173G	NA	ramR-interrupted	sul2	tet(D)	dfrA14.v1^	-	-	S	R	R
G18584171	OAU-OFO-534ii	Ile-Ife	OAU	2018	2	27	50	Infection	Human	Urine	CAI	ST5241	KL123	O5	0	0	6	7	-	0	-	0	-	0	-	0	-	aac(3)-IIa.v1;strA.v1*	NA	blaTEM-1	-	blaSHV-98	-	-	-	NA	-	qnrS1	acrR_F172S,acrR_F197I,acrR_G164A,acrR_K201M,acrR_L195V,acrR_P161R,acrR_R173G	NA	ramR-interrupted	sul2	tet(D)	dfrA14.v1^	-	-	S	R	R
G18584182	OAU-OFO-543i	Ile-Ife	OAU	2018	3	10	1	Infection	Human	Urine	CAI	ST5241	KL123	O5	0	0	6	7	-	0	-	0	-	0	-	0	-	aac(3)-IIa.v1;strA.v1*	NA	NA	-	blaSHV-98	-	-	-	NA	-	qnrS1	acrR_F172S,acrR_F197I,acrR_G164A,acrR_K201M,acrR_L195V,acrR_P161R,acrR_R173G	NA	ramR-interrupted	sul2	tet(D)	dfrA14.v1^	-	-	S	R	R
G18584190	OAU-OFO-567a	Ile-Ife	OAU	2018	10	3		Infection	Human	Swab		ST5241	KL123	O5	0	0	6	7	-	0	-	0	-	0	-	0	-	aac(3)-IIa.v1;strA.v1*	NA	blaTEM-1	-	blaSHV-98	-	-	-	NA	-	qnrS1	acrR_F172S,acrR_F197I,acrR_G164A,acrR_K201M,acrR_L195V,acrR_P161R,acrR_R173G	NA	ramR-interrupted	sul2	tet(D)	dfrA14.v1^	-	-	S	R	R
G18583076	OAU-OFO-550	Ile-Ife	OAU	2018	1	17	62	Infection	Human	Urine	HAI	ST5241	KL123	O5	0	0	6	7	-	0	-	0	-	0	-	0	-	aac(3)-IIa.v1;strA.v1*	NA	blaTEM-57	-	blaSHV-98	-	-	-	NA	-	qnrS1	acrR_F172S,acrR_F197I,acrR_G164A,acrR_K201M,acrR_L195V,acrR_P161R,acrR_R173G	NA	ramR-interrupted	sul2	tet(D)	dfrA14.v1^	-	-	S	R	R
G18584176	OAU-OFO-552a	Ile-Ife	OAU	2018	1	21	48	Infection	Human	Urine	HAI	ST5241	KL123	O5	0	0	6	7	-	0	-	0	-	0	-	0	-	aac(3)-IIa.v1;strA.v1*	NA	blaTEM-84	-	blaSHV-98	-	-	-	NA	-	qnrS1	acrR_F172S,acrR_F197I,acrR_G164A,acrR_K201M,acrR_L195V,acrR_P161R,acrR_R173G	NA	ramR-interrupted	sul2	tet(D)	dfrA14.v1^	-	-	S	R	R
G18583099	OAU-OFO-567	Ile-Ife	OAU	2018	10	3		Infection	Human	Swab		ST5241	KL123	O5	0	0	6	7	-	0	-	0	-	0	-	0	-	aac(3)-IIa.v1;strA.v1*	NA	blaTEM-1	-	blaSHV-98	-	-	-	NA	-	qnrS1	acrR_F172S,acrR_F197I,acrR_G164A,acrR_K201M,acrR_L195V,acrR_P161R,acrR_R173G	NA	ramR-interrupted	sul2	tet(D)	dfrA14.v1^	-	-	S	R	R
G18584204	OAU-OFO-539a	Ile-Ife	OAU	2018	4	3	55	Infection	Human	Urine		ST5241	KL123	O5	0	0	6	7	-	0	-	0	-	0	-	0	-	aac(3)-IIa.v1;strA.v1*	NA	blaTEM-1	-	blaSHV-98	-	-	-	NA	-	qnrS1	acrR_F172S,acrR_F197I,acrR_G164A,acrR_K201M,acrR_L195V,acrR_P161R,acrR_R173G	NA	ramR-interrupted	sul2	tet(D)	dfrA14.v1^	-	-	S	R	R
G18584194	OAU-OFO-567b	Ile-Ife	OAU	2018	3	10		Infection	Human	Swab	HAI	ST5241	KL123	O5	0	0	6	7	-	0	-	0	-	0	-	0	-	aac(3)-IIa.v1;strA.v1*	NA	blaTEM-1	-	blaSHV-98	-	-	-	NA	-	qnrS1	acrR_F172S,acrR_F197I,acrR_G164A,acrR_K201M,acrR_L195V,acrR_P161R,acrR_R173G	NA	ramR-interrupted	sul2	tet(D)	dfrA14.v1^	-	-	S	R	R
G18503166	UCH-OGU-P0813b	Ibadan	UCH	NA	NA	NA		Infection	Human	Blood		ST530	KL62	O1v2	1	2	8	14	ybt 13; ICEKp2	304-1LV	-	0	-	0	-	0	-	aac(3)-IIa.v1^;aac(6')-Ib-cr.v2;aph3-Ia.v1^;strA.v1^;strB.v1	aac(6')-Ib-cr5	blaTEM-1	blaNDM-5	blaSHV-99,blaCTX-M-15,blaOXA-1	CTX-M-15	CatB4.v1?;catA1^	-	NA	-	qnrB1.v2^	acrR_F172S,acrR_F197I,acrR_G164A,acrR_K201M,acrR_L195V,acrR_P161R,acrR_R173G	NA	ramR-interrupted	sul2	tet(A).v1	dfrA14.v1^	-	-	S	R	R
G18503170	UCH-OGU-P0813A	Ibadan	UCH	NA	NA	NA		Infection	Human	Blood		ST530	KL62	O1v2	1	2	8	14	ybt 13; ICEKp2	304-1LV	-	0	-	0	-	0	-	aac(3)-IIa.v1^;aac(6')-Ib-cr.v2;aph3-Ia.v1^;strA.v1^;strB.v1	aac(6')-Ib-cr5	blaTEM-1	blaNDM-5	blaSHV-99,blaCTX-M-15,blaOXA-1	CTX-M-15	CatB4.v1?;catA1^	-	NA	-	qnrB1.v2^	acrR_F172S,acrR_F197I,acrR_G164A,acrR_K201M,acrR_L195V,acrR_P161R,acrR_R173G	NA	ramR-interrupted	sul2	tet(A).v1	dfrA14.v1^	-	-	S	R	R
G18583078	OAU-OFO-552	Ile-Ife	OAU	2018	1	21	48	Infection	Human	Urine	HAI	ST5243	KL12	O1v1	0	0	3	4	-	0	-	0	-	0	-	0	-	-	NA	blaSHV-36,blaTEM-1	-	NA	-	-	-	NA	-	qnrS1	acrR_F172S,acrR_F197I,acrR_G164A,acrR_K201M,acrR_L195V,acrR_P161R,acrR_R173G	NA	ramR-interrupted	sul1	-	dfrA15.v2	-	qacEdelta1.NG_048042.1	S	S	R
G18584200	OAU-OFO-052b	Ile-Ife	OAU	2017	12	15	11	Infection	Human	Urine	CAI	ST5243	KL12	O1v1	0	0	3	4	-	0	-	0	-	0	-	0	-	-	NA	blaSHV-36,blaTEM-1	-	NA	-	-	-	NA	-	qnrS1	acrR_F172S,acrR_F197I,acrR_G164A,acrR_K201M,acrR_L195V,acrR_P161R,acrR_R173G	NA	ramR-interrupted	sul1	-	dfrA15.v2	-	qacEdelta1.NG_048042.1	S	S	R
G18583081	OAU-OFO-555	Ile-Ife	OAU	2018	1	23	26	Infection	Human	Urine	HAI	ST5243	KL12	O1v1	0	0	3	4	-	0	-	0	-	0	-	0	-	-	NA	blaSHV-36,blaTEM-1	-	NA	-	-	-	NA	-	qnrS1	acrR_F172S,acrR_F197I,acrR_G164A,acrR_K201M,acrR_L195V,acrR_P161R,acrR_R173G	NA	ramR-interrupted	sul1	-	dfrA15.v2	-	qacEdelta1.NG_048042.1	S	S	R
G18583059	OAU-OFO-532	Ile-Ife	OAU	2018	2	25	70	Infection	Human	Urine	HAI	ST5242	KL29*	OL102*	0	0	2	1	-	0	-	0	-	0	-	0	-	-	NA	NA	-	blaSHV-98	-	-	-	NA	-	-	acrR_F172S,acrR_F197I,acrR_G164A,acrR_K201M,acrR_L195V,acrR_P161R,acrR_R173G	NA	ramR-interrupted	-	tet(A).v1	-	-	-	S	S	R
G18584146	OAU-AAA-011b	Ile-Ife	OAU	2017	6	15	78	Infection	Human	Blood	HAI	ST111	KL63	O1v2	0	1	9	15	-	0	-	0	-	0	-	0	-	aac(3)-IIa.v1;aac(6')-Ib-cr.v2;aadA16*;strA.v1*;strB.v1*	NA	blaSHV-89,blaSCO-1,blaTEM-1	-	blaCTX-M-15	CTX-M-15	catII.2*	-	NA	-	qnrB6^	acrR_F172S,acrR_F197I,acrR_G164A,acrR_K201M,acrR_L195V,acrR_P161R,acrR_R173G	NA	NA	sul1;sul1;sul2	tet(A).v1	dfrA27	-	qacEdelta1.NG_048042.1	S	R	R
G18503165	UCH-OGU-P0267a	Ibadan	UCH	NA	NA	NA		Infection	Human	Blood		ST1801	KL35	O1v1	0	1	7	11	-	0	-	0	-	0	-	0	-	aac(3)-IIa.v1^;aac(6')-Ib-cr.v2;strA.v1^;strB.v1	NA	blaSHV-80,blaTEM-1	-	blaCTX-M-15,blaOXA-1	CTX-M-15	CatB4.v1?;catA1*	-	NA	-	qnrB1.v2^	acrR_F172S,acrR_F197I,acrR_G164A,acrR_K201M,acrR_L195V,acrR_P161R,acrR_R173G	NA	ramR-interrupted	sul2	-	dfrA14.v1^	-	-	S	R	R
G18503175	UCH-OGU-P945	Ibadan	UCH	NA	NA	NA		Infection	Human	Blood		ST1801	KL35	O1v1	0	1	7	11	-	0	-	0	-	0	-	0	-	aac(3)-IIa.v1^;aac(6')-Ib-cr.v2;strA.v1^;strB.v1	NA	blaSHV-80,blaTEM-1	-	blaCTX-M-15,blaOXA-1	CTX-M-15	CatB4.v1?;catA1*	-	NA	-	qnrB1.v2^	acrR_F172S,acrR_F197I,acrR_G164A,acrR_K201M,acrR_L195V,acrR_P161R,acrR_R173G	NA	ramR-interrupted	sul2	-	dfrA14.v1^	-	-	S	R	R
G18503171	UCH-OGU-P1106b	Ibadan	UCH	NA	NA	NA		Infection	Human	Blood		ST1801	KL35	O1v1	0	1	7	11	-	0	-	0	-	0	-	0	-	aac(3)-IIa.v1^;aac(6')-Ib-cr.v2;strA.v1^;strB.v1	aac(6')-Ib-cr5	blaSHV-80,blaTEM-1	-	blaCTX-M-15,blaOXA-1	CTX-M-15	CatB4.v1?;catA1*	-	NA	-	qnrB1.v2^	acrR_F172S,acrR_F197I,acrR_G164A,acrR_K201M,acrR_L195V,acrR_P161R,acrR_R173G	NA	ramR-interrupted	sul2	-	dfrA14.v1^	-	-
G18503162	UCH-OGU-P0267b	Ibadan	UCH	NA	NA	NA		Infection	Human	Blood		ST43	KL18	O1v1	0	2	8	16	-	0	-	0	-	0	-	0	-	aac(3)-IId^;aadA2^;aph(3')-VI;strA.v1^;strB.v1	aac(6')-Ib4	blaSHV-89	blaNDM-1	blaCMY-2	CTX-M-15	-	mphE.v2;msrE	NA	-	qnrB2.v1^	acrR_F172S,acrR_F197I,acrR_G164A,acrR_K201M,acrR_L195V,acrR_P161R,acrR_R173G	NA	ramR-absent	sul1;sul1;sul2	tet(A).v2	dfrA12	-	-	S	R	R
G18600041	OSO-AOA-035	Osogbo	LAU	2017	NA	NA	5m	Infection	Human	Blood		ST101	KL17	O1v1	1	0	3	3	ybt 9; ICEKp3	184-1LV	-	0	-	0	-	0	-	-	NA	blaSHV-212	-	NA	-	-	-	NA	-	-	acrR_F172S,acrR_F197I,acrR_G164A,acrR_K201M,acrR_L195V,acrR_P161R,acrR_R173G	NA	ramR-interrupted	sul1	tet(A).v1*	dfrA15.v2	-	qacEdelta1.NG_048042.1	S	S	R
G18584197	OAU-OFO-508a	Ile-Ife	OAU	2017	1	29	18d	Infection	Human	Blood	HAI	ST101	KL17	O1v1	1	1	7	14	ybt 9; ICEKp3	172-2LV	-	0	-	0	-	0	-	aac(3)-IIa.v1^;aac(6')-Ib-cr.v2;aph3-Ia.v1^;strA.v1*;strB.v1*	aac(6')-Ib-cr5	blaSHV-212,blaTEM-1	blaCTX-M-15 + OmpK35-64%	blaCTX-M-15,blaOXA-1	CTX-M-15	CatB4.v1?;catA1*;catII.2*	-	NA	GyrA-83Y;GyrA-87A;ParC-80I	qnrB1.v1	NA	acrR-interrupted	acrR-interrupted,ramR-interrupted	sul2	tet(D)	dfrA14.v1^	-	-	S	R	R
G18503425	UCH-OGU-P1487	Ibadan	UCH	NA	NA	NA	69	Infection	Human	Blood		ST101	KL17	O1v1	1	1	8	20	ybt 9; ICEKp3	172-2LV	-	0	-	0	-	0	-	aac(3)-IIa.v1^;aac(6')-Ib-cr.v2;aadA2^;aph3-Ia.v1^;armA;strA.v1*;strB.v1*	aac(6')-Ib-cr5	blaSHV-212,blaTEM-1	blaCTX-M-3 + OmpK35-64%	blaCTX-M-3,blaOXA-1	-	CatB4.v1?;catA1*;catII.2*	mphE.v2;msrE	NA	GyrA-83Y;GyrA-87A;ParC-80I	qnrB1.v1	NA	acrR-interrupted	acrR-interrupted,ramR-interrupted	sul1;sul2	tet(D)	dfrA12;dfrA14.v1^	-	qacEdelta1.NG_048042.1
G18584184	OAU-OFO-055i	Ile-Ife	OAU	2018	1	2	4d	Infection	Human	Urine	CAI	ST101	KL17	O1v1	1	1	8	12	ybt 9; ICEKp3	172-1LV	-	0	-	0	-	0	-	aac(3)-IIa.v1^;aac(6')-Ib-cr.v2;aadA*	aac(6')-Ib-cr5	blaSHV-212	-	blaCTX-M-15,blaOXA-1	CTX-M-15	CatB4.v1?;catII.2*;cmlA5	ereA2*	arr-2	GyrA-83Y;GyrA-87A;ParC-80I	qnrB1.v1	acrR_F172S,acrR_F197I,acrR_G164A,acrR_K201M,acrR_L195V,acrR_P161R,acrR_R173G	NA	ramR-interrupted	sul1*	-	dfrA14.v1^	-	qacEdelta1.NG_048042.1	S	R	R
G18584173	OAU-OFO-553b	Ile-Ife	OAU	2018	1	21	31	Infection	Human	Urine	HAI	ST101	KL17	O1v1	1	1	9	13	ybt 9; ICEKp3	172-1LV	-	0	-	0	-	0	-	aac(3)-IIa.v1^;aac(6')-Ib-cr.v2;aadA*	aac(6')-Ib-cr5	blaSHV-212	-	blaCTX-M-15,blaOXA-1	CTX-M-15	CatB4.v1?;catII.2*;cmlA5	ereA2*	arr-2	GyrA-83Y;GyrA-87A;ParC-80I	qnrB1.v1	acrR_F172S,acrR_F197I,acrR_G164A,acrR_K201M,acrR_L195V,acrR_P161R,acrR_R173G	NA	ramR-interrupted	sul1*	tet(A).v1	dfrA14.v1^	-	qacEdelta1.NG_048042.1	S	R	R
G18584165	OAU-OFO-520i	Ile-Ife	OAU	2017	1	16	30	Infection	Human	Urine	HAI	ST101	KL17	O1v1	1	1	6	8	ybt 9; ICEKp3	172-2LV	-	0	-	0	-	0	-	aac(6')-Ib-cr.v2;strA.v1^;strB.v1	aac(6')-Ib-cr5	blaSHV-212,blaTEM-1	-	blaCTX-M-15,blaOXA-1	CTX-M-15	CatB4.v1?	-	NA	GyrA-83Y;GyrA-87A;ParC-80I	-	acrR_F172S,acrR_F197I,acrR_G164A,acrR_K201M,acrR_L195V,acrR_P161R,acrR_R173G	NA	ramR-interrupted	sul2	-	dfrA14.v1^	-	-	S	S	R
G18584166	OAU-OFO-520ii	Ile-Ife	OAU	2017	1	16	30	Infection	Human	Urine	HAI	ST101	KL17	O1v1	1	1	6	8	ybt 9; ICEKp3	172-2LV	-	0	-	0	-	0	-	aac(6')-Ib-cr.v2;strA.v1^;strB.v1	aac(6')-Ib-cr5	blaSHV-212,blaTEM-1	-	blaCTX-M-15,blaOXA-1	CTX-M-15	CatB4.v1?	-	NA	GyrA-83Y;GyrA-87A;ParC-80I	-	acrR_F172S,acrR_F197I,acrR_G164A,acrR_K201M,acrR_L195V,acrR_P161R,acrR_R173G	NA	ramR-interrupted	sul2	-	dfrA14.v1^	-	-	S	S	R
G18584191	OAU-OFO-131a	Ile-Ife	OAU	2017	11	30	64	Infection	Human	Urine	CAI	ST231	KL51	O1v2	1	1	8	14	ybt 16; ICEKp12	277	-	0	-	0	-	0	-	aac(3)-IId^;aac(6')-Ib'.v1;aadA*;strA.v1*;strB.v1*	NA	blaTEM-90	-	blaSHV-12,blaCTX-M-15,blaOXA-1	CTX-M-15	CatB4.v1?;catII.2*	-	NA	GyrA-83I;ParC-80I	qnrB1.v2^	acrR_F172S,acrR_F197I,acrR_G164A,acrR_K201M,acrR_L195V,acrR_P161R,acrR_R173G	NA	NA	sul2	tet(A).v1	dfrA14.v1^	-	-	S	R	R
G18584093	OAU-EOI-054	Ile-Ife	OAU	NA	NA	NA	NA	Infection	Human	Blood		ST219	KL114	O1v1	0	2	9	12	-	0	-	0	-	0	-	0	-	aadA2^;aph3-Ia.v1^;strA.v1*;strB.v1*	NA	blaSHV-223	blaOXA-48	blaCTX-M-15	CTX-M-15	catII.2*	mphA	NA	-	qnrS1	acrR_F172S,acrR_F197I,acrR_G164A,acrR_K201M,acrR_L195V,acrR_P161R,acrR_R173G	NA	ramR-interrupted	sul1;sul2	-	dfrA12	-	qacEdelta1.NG_048042.1	S	S
G18600038	OSO-AOA-443	Osogbo	LAU	2017	NA	NA	36	Infection	Human	Blood		ST219	KL114	O1v1	0	1	8	11	-	0	-	0	-	0	-	0	-	aadA2^;aph3-Ia.v1^;strA.v1*;strB.v1*	NA	blaSHV-223	-	blaCTX-M-15	CTX-M-15	catII.2*	mphA	NA	-	qnrS1	acrR_F172S,acrR_F197I,acrR_G164A,acrR_K201M,acrR_L195V,acrR_P161R,acrR_R173G	NA	ramR-interrupted	sul1;sul2	-	dfrA12	-	qacEdelta1.NG_048042.1	S	S	R
G18600042	OSO-AOA-271	Osogbo	LAU	2017	NA	NA	39	Infection	Human	Blood		ST73	KL25	O1v1	1	1	8	11	ybt 9; ICEKp3	192-1LV	-	0	-	0	-	0	-	aac(3)-IIa.v1^;aac(6')-Ib-cr.v2;strA.v1^;strB.v1	aac(6')-Ib-cr5	blaSHV-223,blaTEM-1	blaCTX-M-15 + OmpK35-0%	blaCTX-M-15,blaOXA-1	CTX-M-15	CatB4.v1?	-	NA	-	qnrB1.v2^	acrR_F172S,acrR_F197I,acrR_G164A,acrR_K201M,acrR_L195V,acrR_P161R,acrR_R173G	NA	NA	sul2	tet(A).v1	dfrA14.v1^	-	-	S	S	R
G18503401	UCH-OGU-P070	Ibadan	UCH	NA	NA	NA	11m	Infection	Human	Blood		ST1788	KL2	O1v2	1	1	7	11	ybt 16; ICEKp12	277-1LV	-	0	-	0	-	0	-	aac(3)-IIa.v1^;aac(6')-Ib-cr.v2;strA.v1^;strB.v1	aac(6')-Ib-cr5	blaTEM-1	-	blaSHV-31,blaCTX-M-15,blaOXA-1	CTX-M-15	CatB4.v1?	-	NA	-	qnrB1.v2^	acrR_F172S,acrR_F197I,acrR_G164A,acrR_K201M,acrR_L195V,acrR_P161R,acrR_R173G	NA	ramR-interrupted	sul2	tet(A).v1	dfrA14.v1^	-	-
G18503195	UCH-OGU-P0913a	Ibadan	UCH	NA	NA	NA	NA	Infection	Human	Blood		ST4	KL13	O1v1	0	1	9	13	-	0	-	0	-	0	-	0	-	aac(3)-IIa.v1^;aac(6')-Ib-cr.v1^;aph3-Ia.v1^;strA.v1^;strB.v1	aac(6')-Ib-cr5	blaSHV-69,blaSHV-187	-	blaCTX-M-15,blaOXA-1	CTX-M-15	CatB4.v1?	mphA	NA	-	qnrB1.v2^	acrR_F172S,acrR_F197I,acrR_G164A,acrR_K201M,acrR_L195V,acrR_P161R,acrR_R173G	NA	ramR-interrupted	sul2	tet(D)	dfrA14.v1^	-	-
G18584141	OAU-AAA-105a	Ile-Ife	OAU	2018	2	2	3d	Infection	Human	Blood	HAI	ST4	KL62	O1v1	0	1	8	13	-	0	-	0	-	0	-	0	-	aac(3)-IIa.v1^;aac(6')-Ib-cr.v2;strA.v1^;strB.v1	aac(6')-Ib-cr5	blaSHV-69,blaTEM-1	-	blaCTX-M-15,blaOXA-1	CTX-M-15	CatB4.v1?;catII.2*	-	NA	-	qnrB1.v2^	acrR_F172S,acrR_F197I,acrR_G164A,acrR_K201M,acrR_L195V,acrR_P161R,acrR_R173G	NA	ramR-interrupted	sul2	tet(A).v1;tet(D)	dfrA14.v1^	-	-	S	R	R
G18584051	OAU-AAA-102	Ile-Ife	OAU	2018	1	20	6d	Infection	Human	Blood	HAI	ST4	KL62	O1v1	0	1	8	13	-	0	-	0	-	0	-	0	-	aac(3)-IIa.v1^;aac(6')-Ib-cr.v2;strA.v1^;strB.v1	aac(6')-Ib-cr5	blaSHV-69,blaTEM-1	-	blaCTX-M-15,blaOXA-1	CTX-M-15	CatB4.v1?;catII.2*	-	NA	-	qnrB1.v2^	acrR_F172S,acrR_F197I,acrR_G164A,acrR_K201M,acrR_L195V,acrR_P161R,acrR_R173G	NA	ramR-interrupted	sul2	tet(A).v1;tet(D)	dfrA14.v1^	-	-	S	R	R
G18584198	OAU-OFO-599	Ile-Ife	OAU	NA	NA	NA	NA	Infection	Human	Blood		ST4	KL62	O1v1	0	1	8	13	-	0	-	0	-	0	-	0	-	aac(3)-IIa.v1^;aac(6')-Ib-cr.v2;strA.v1^;strB.v1	NA	blaSHV-69,blaTEM-1	-	blaCTX-M-15,blaOXA-1	CTX-M-15	CatB4.v1?;catII.2*	-	NA	-	qnrB1.v2^	acrR_F172S,acrR_F197I,acrR_G164A,acrR_K201M,acrR_L195V,acrR_P161R,acrR_R173G	NA	ramR-interrupted	sul2	tet(A).v1;tet(D)	dfrA14.v1^	-	-	S	R	R
G18600039	OSO-AOA-301	Osogbo	LAU	2017	NA	NA	3	Infection	Human	Blood		ST4566	KL49	O1v1	0	1	7	13	-	0	-	0	-	0	-	0	-	aac(3)-IIa.v1;aadA2;aadA^	NA	blaSHV-75,blaTEM-1	-	blaDHA-1,blaCTX-M-15	CTX-M-15	catII.2*	-	NA	-	qnrB4	acrR_F172S,acrR_F197I,acrR_G164A,acrR_K201M,acrR_L195V,acrR_P161R,acrR_R173G	NA	ramR-interrupted	sul2	tet(A).v1;tet(D)	dfrA15.v2;dfrA16.v2	-	qacEdelta1.NG_048042.1	S	R	R
G18503402	UCH-OGU-P1355	Ibadan	UCH	NA	NA	NA	72	Infection	Human	Blood		ST15	KL24	O1v1	1	2	9	17	ybt 9; ICEKp3	183-2LV	-	0	-	0	-	0	-	aac(3)-IIa.v1^;aac(6')-Ib-cr.v2;aadA2^;aph(3')-VI;armA;strA.v1*;strB.v1*	aac(6')-Ib-cr5	blaSHV-28	blaNDM-1	blaCTX-M-15,blaOXA-1	CTX-M-15	CatB4.v1?	mphE.v2^;msrE	NA	GyrA-83F;GyrA-87A;ParC-80I	-	acrR_F172S,acrR_F197I,acrR_G164A,acrR_K201M,acrR_L195V,acrR_P161R,acrR_R173G	NA	ramR-interrupted	sul1;sul2	tet(D)	dfrA12;dfrA14.v1^	-	qacEdelta1.NG_048042.1	R	R	R
G18584187	OAU-OFO-516i	Ile-Ife	OAU	2017	1	19	57	Infection	Human	Urine	CAI	ST15	KL112	O1v1	0	1	7	11	-	0	-	0	-	0	-	0	-	aac(3)-IIa.v1*;aac(6')-Ib-cr.v2;strA.v1^;strB.v1	aac(6')-Ib-cr5	blaSHV-28,blaTEM-1	-	blaCTX-M-15,blaOXA-1	CTX-M-15	CatB4.v1?	-	NA	GyrA-83F;GyrA-87A;ParC-80I	qnrB1.v2^	NA	acrR-interrupted	acrR-interrupted,ramR-interrupted	sul2	tet(A).v1	dfrA14.v1^	-	-	S	R	R
G18584014	OAU-OFO-091	Ile-Ife	OAU	2017	1	16	60	Infection	Human	Urine	HAI	ST5244	KL112	O1v1	1	1	7	11	ybt 10; ICEKp4	17	-	0	-	0	-	0	-	aac(3)-IIa.v1^;aac(6')-Ib-cr.v2;strA.v1^;strB.v1	aac(6')-Ib-cr5	blaSHV-28,blaTEM-1	-	blaCTX-M-15,blaOXA-1	CTX-M-15	CatB4.v1?	-	NA	GyrA-83F;GyrA-87A;ParC-80I	qnrB1.v2^	NA	acrR-interrupted	acrR-interrupted,ramR-interrupted	sul2	tet(A).v1	dfrA14.v1^	-	-	S	R	R
G18584022	OAU-AAA-003	Ile-Ife	OAU	2017	5	19	21	Infection	Human	Blood	HAI	ST5244	KL112	O1v1	1	1	7	11	ybt 10; ICEKp4	17	-	0	-	0	-	0	-	aac(3)-IIa.v1^;aac(6')-Ib-cr.v2;strA.v1^;strB.v1	aac(6')-Ib-cr5	blaSHV-28,blaTEM-1	-	blaCTX-M-15,blaOXA-1	CTX-M-15	CatB4.v1?	-	NA	GyrA-83F;GyrA-87A;ParC-80I	qnrB1.v2^	NA	acrR-interrupted	acrR-interrupted,ramR-interrupted	sul2	tet(A).v1	dfrA14.v1^	-	-	S	R	R
G18584211	OAU-AAA-008Aii	Ile-Ife	OAU	2017	10	6	24d	Infection	Human	Blood		ST5244	KL112	O1v1	1	1	7	11	ybt 10; ICEKp4	17	-	0	-	0	-	0	-	aac(3)-IIa.v1^;aac(6')-Ib-cr.v2;strA.v1^;strB.v1	aac(6')-Ib-cr5	blaSHV-28,blaTEM-1	-	blaCTX-M-15,blaOXA-1	CTX-M-15	CatB4.v1?	-	NA	GyrA-83F;GyrA-87A;ParC-80I	qnrB1.v2^	NA	acrR-interrupted	acrR-interrupted,ramR-interrupted	sul2	tet(A).v1	dfrA14.v1^	-	-	S	R	R
G18584179	OAU-OFO-055ii	Ile-Ife	OAU	2018	1	2	4d	Infection	Human	Blood	CAI	ST15	KL48	O1v1	1	1	7	13	ybt 10; ICEKp4	28-1LV	-	0	-	0	-	0	-	aac(3)-IIa.v1;aac(6')-Ib-cr.v2;aadA^;strA.v1*;strB.v1*	aac(6')-Ib-cr5	blaSHV-28,blaSCO-1,blaTEM-1	-	blaCTX-M-15,blaOXA-1	CTX-M-15	CatB4.v1*?	-	NA	GyrA-83F;GyrA-87A;ParC-80I	qnrB2.v1^	acrR_F172S,acrR_F197I,acrR_G164A,acrR_K201M,acrR_L195V,acrR_P161R,acrR_R173G	NA	ramR-interrupted	sul2	tet(D)	dfrA15.v2	-	qacEdelta1.NG_048042.1	S	R	R
G18504103	UCH-OGU-P426	Ibadan	UCH	NA	NA	NA	NA	Infection	Human	Blood		ST15	KL24	O1v1	1	1	7	11	ybt 10; ICEKp4	28-1LV	-	0	-	0	-	0	-	aac(3)-IId^;aac(6')-Ib-cr.v2;aph3-Ia.v1^;strA.v1^;strB.v1	aac(6')-Ib-cr5	blaSHV-28,blaTEM-1	-	blaCTX-M-15,blaOXA-1	CTX-M-15	CatB4.v1?	mphA	NA	GyrA-83F;GyrA-87A;ParC-80I	-	acrR_F172S,acrR_F197I,acrR_G164A,acrR_K201M,acrR_L195V,acrR_P161R,acrR_R173G	NA	ramR-interrupted	sul2	tet(A).v1	-	-	-	S	R	R
G18503178	UCH-OGU-P426	Ibadan	UCH	NA	NA	NA	NA	Infection	Human	Blood		ST15	KL24	O1v1	1	1	7	11	ybt 10; ICEKp4	28-1LV	-	0	-	0	-	0	-	aac(3)-IId^;aac(6')-Ib-cr.v2;aph3-Ia.v1^;strA.v1^;strB.v1	NA	blaSHV-28	-	blaCTX-M-15,blaOXA-1	CTX-M-15	CatB4.v1?	mphA	NA	GyrA-83F;GyrA-87A;ParC-80I	-	acrR_F172S,acrR_F197I,acrR_G164A,acrR_K201M,acrR_L195V,acrR_P161R,acrR_R173G	NA	ramR-interrupted	sul2	tet(A).v1	-	-	-	S	R	R
G18584168	OAU-OFO-545a	Ile-Ife	OAU	2018	3	12	1d	Infection	Human	Urine	CAI	ST15	KL24	O1v1	1	1	3	4	ybt 10; ICEKp4	28	-	0	-	0	-	0	-	aac(3)-IIa.v1	NA	blaSHV-28,blaSCO-1,blaTEM-1	-	blaCTX-M-15	CTX-M-15	-	-	NA	GyrA-83F;GyrA-87A;ParC-80I	-	NA	acrR-interrupted	acrR-interrupted,ramR-interrupted	-	-	-	-	-	S	R	R
G18584192	OAU-OFO-150a	Ile-Ife	OAU	2018	2	13	55	Infection	Human	Urine	CAI	ST15	KL24	O1v1	1	0	7	11	ybt 10; ICEKp4	28-1LV	-	0	-	0	-	0	-	aac(3)-IId^;aadA5;aph3-Ia.v1^;strA.v1^;strB.v1	NA	blaSHV-28	-	NA	-	catII.2*	mphA	NA	GyrA-83F;GyrA-87A;ParC-80I	-	acrR_F172S,acrR_F197I,acrR_G164A,acrR_K201M,acrR_L195V,acrR_P161R,acrR_R173G	NA	ramR-interrupted	sul1;sul2	tet(A).v1	dfrA17	-	qacEdelta1.NG_048042.1	S	R	R
G18584202	OAU-OFO-150b	Ile-Ife	OAU	2018	2	13	55	Infection	Human	Urine	CAI	ST15	KL24	O1v1	1	0	7	11	ybt 10; ICEKp4	28-1LV	-	0	-	0	-	0	-	aac(3)-IId^;aadA5;aph3-Ia.v1^;strA.v1^;strB.v1	NA	blaSHV-28	-	NA	-	catII.2*	mphA	NA	GyrA-83F;GyrA-87A;ParC-80I	-	acrR_F172S,acrR_F197I,acrR_G164A,acrR_K201M,acrR_L195V,acrR_P161R,acrR_R173G	NA	ramR-interrupted	sul1;sul2	tet(A).v1	dfrA17	-	qacEdelta1.NG_048042.1	S	R	R
G18600040	OSO-AOA-390	Osogbo	LAU	2017	NA	NA	1	Infection	Human	Blood		ST15	KL48	O1/O2v1	1	0	5	7	ybt 9; ICEKp3	183-3LV	-	0	-	0	-	0	-	strA.v1^;strB.v1	NA	blaSHV-28,blaTEM-1	-	NA	-	-	-	NA	GyrA-83F;GyrA-87A;ParC-80I	-	acrR_F172S,acrR_F197I,acrR_G164A,acrR_K201M,acrR_L195V,acrR_P161R,acrR_R173G	NA	ramR-absent	sul2*	tet(B).v2*;tet(D)	dfrA14.v1^	-	-	S	S	R
G18583038	OAU-OFO-511	Ile-Ife	OAU	2017	5	3	12	Infection	Human	Urine	CAI	ST15	KL45	O1v2	0	0	5	6	-	0	-	0	-	0	-	0	-	aac(6')-Ib-cr.v2;aadA^	aac(6')-Ib-cr5	blaSHV-28	-	blaOXA-1	-	-	-	NA	GyrA-83F;GyrA-87A;ParC-80I	qnrB2.v1^	acrR_F172S,acrR_F197I,acrR_G164A,acrR_K201M,acrR_L195V,acrR_P161R,acrR_R173G	NA	ramR-interrupted	sul1;sul1^	-	dfrA15.v2	-	-	S	S	R
G18503173	UCH-OGU-P1070	Ibadan	UCH	NA	NA	NA	NA	Infection	Human	Blood		ST15	KL19	O1v2	1	1	6	7	ybt 9; ICEKp3	191	-	0	-	0	-	0	-	aac(3)-IIa.v1^;aac(6')-Ib-cr.v2;aadA^	aac(6')-Ib-cr5	blaSHV-28	-	blaCTX-M-15,blaOXA-1	CTX-M-15	CatB4.v1?	-	NA	GyrA-83F;GyrA-87A;ParC-80I	-	acrR_F172S,acrR_F197I,acrR_G164A,acrR_K201M,acrR_L195V,acrR_P161R,acrR_R173G	NA	ramR-interrupted	sul1^	-	dfrA15.v2	-	qacEdelta1.NG_048042.1
G18600044	OSO-AOA-145	Osogbo	LAU	2017	NA	NA	74	Infection	Human	Blood		ST15	KL19	O1v2	0	1	7	15	-	0	-	0	-	0	-	0	-	aac(6')-Ib-cr.v2;aadA^;strA.v1;strB.v1	aac(6')-Ib-cr5	blaSHV-28,blaTEM-1	-	blaCTX-M-15,blaOXA-1	CTX-M-15	CatB4.v1?;catA1*	-	NA	GyrA-83F;GyrA-87A;ParC-80I	qnrB2.v1^	acrR_F172S,acrR_F197I,acrR_G164A,acrR_K201M,acrR_L195V,acrR_P161R,acrR_R173G	NA	ramR-interrupted	sul1;sul1;sul2	tet(A).v1	dfrA15.v2	-	-	S	R	R
NZ_CP026011.1
G18503164	UCH-OGU-P549b	Ibadan	UCH	NA	NA	NA	NA	Infection	Human	Blood		ST281	KL64	O1v1	0	0	4	5	-	0	-	0	-	0	-	0	-	strB.v1	NA	blaSHV-108	-	NA	-	-	-	NA	-	-	acrR_F172S,acrR_F197I,acrR_G164A,acrR_K201M,acrR_L195V,acrR_P161R,acrR_R173G	NA	ramR-interrupted	sul2	tet(A).v1*	dfrA14.v2	-	-	S	S	R
G18584170	OAU-OFO-129b	Ile-Ife	OAU	2017	11	25	34	Infection	Human	Urine	CAI	ST342	KL30	O1v2	1	1	6	7	ybt 9; ICEKp3	183-1LV	-	0	-	0	-	0	-	aac(3)-IIa.v1;strA.v1*;strB.v1*	NA	blaSHV-60,blaTEM-1	-	blaCTX-M-15	CTX-M-15	-	-	NA	-	-	acrR_F172S,acrR_F197I,acrR_G164A,acrR_K201M,acrR_L195V,acrR_P161R,acrR_R173G	NA	ramR-interrupted	sul2	-	dfrA14.v1^	-	-	S	R	R
G18584006	OAU-OFO-022	Ile-Ife	OAU	2017	7	1	NA	Infection	Human	Blood	CAI	ST342	KL30	O1v2	1	1	8	9	ybt 9; ICEKp3	183-1LV	-	0	-	0	-	0	-	aac(3)-IIa.v1;strA.v1*;strB.v1*	NA	blaSHV-60,blaTEM-1	-	blaCTX-M-15	CTX-M-15	catII.2*	-	NA	-	-	acrR_F172S,acrR_F197I,acrR_G164A,acrR_K201M,acrR_L195V,acrR_P161R,acrR_R173G	NA	ramR-interrupted	sul2	tet(D)	dfrA14.v1^	-	-
G18584214	OAU-AAA-63B	Ile-Ife	OAU	2017	4	11	9d	Infection	Human	Blood		ST342	KL30	O1v2	1	1	8	9	ybt 9; ICEKp3	183-1LV	-	0	-	0	-	0	-	aac(3)-IIa.v1;strA.v1*;strB.v1*	NA	blaSHV-60,blaTEM-1	-	blaCTX-M-15	CTX-M-15	catII.2*	-	NA	-	-	acrR_F172S,acrR_F197I,acrR_G164A,acrR_K201M,acrR_L195V,acrR_P161R,acrR_R173G	NA	ramR-interrupted	sul2	tet(D)	dfrA14.v1^	-	-	S	R	R
G18584148	OAU-AAA-056a	Ile-Ife	OAU	2017	10	28	3	Infection	Human	Blood	HAI	ST342	KL30	O1v2	1	1	8	9	ybt 9; ICEKp3	183-1LV	-	0	-	0	-	0	-	aac(3)-IIa.v1;strA.v1*;strB.v1*	NA	blaSHV-60,blaTEM-1	-	blaCTX-M-15	CTX-M-15	catII.2*	-	NA	-	-	acrR_F172S,acrR_F197I,acrR_G164A,acrR_K201M,acrR_L195V,acrR_P161R,acrR_R173G	NA	ramR-interrupted	sul2	tet(D)	dfrA14.v1^	-	-	S	R	R
G18584199	OAU-OFO-532a	Ile-Ife	OAU	2018	2	25	70	Infection	Human	Blood	HAI	ST5246	KL31	O3b	0	0	1	0	-	0	-	0	-	0	-	0	-	-	NA	blaSHV-172	-	NA	-	-	-	NA	-	-	acrR_F172S,acrR_F197I,acrR_G164A,acrR_K201M,acrR_L195V,acrR_P161R,acrR_R173G	NA	ramR-interrupted	-	-	-	-	-	S	S	R
G18503179	UCH-OGU-P045b	Ibadan	UCH	NA	NA	NA	NA	Infection	Human	Blood		ST5247	KL123	O3b	0	0	0	0	-	0	-	0	-	0	-	0	-	-	NA	NA	-	blaSHV-99	-	-	-	NA	-	-	acrR_F172S,acrR_F197I,acrR_G164A,acrR_K201M,acrR_L195V,acrR_P161R,acrR_R173G	NA	ramR-interrupted	-	-	-	-	-	S	R	R
G18503421	UCH-OGU-P1312	Ibadan	UCH	NA	NA	NA	87	Infection	Human	Blood		ST967	KL18	O1v2	0	1	7	9	-	0	-	0	-	0	-	0	-	aac(3)-IIa.v1;aadA^	NA	blaTEM-1	-	blaSHV-27,blaCTX-M-15	CTX-M-15	catA1*	-	NA	GyrA-83L;GyrA-87N;ParC-80I	-	acrR_F172S,acrR_F197I,acrR_G164A,acrR_K201M,acrR_L195V,acrR_P161R,acrR_R173G	NA	ramR-interrupted	sul1^;sul2	tet(A).v1	dfrA15.v2	-	qacEdelta1.NG_048042.1	S	R
G18584037	OAU-AAA-042	Ile-Ife	OAU	2017	8	8	34	Infection	Human	Blood	HAI	ST392	KL27	O4	0	1	8	11	-	0	-	0	-	0	-	0	-	aac(3)-IIa.v1^;aac(6')-Ib-cr.v2;strA.v1^;strB.v1	aac(6')-Ib-cr5	blaSHV-67	-	blaCTX-M-15,blaOXA-1	CTX-M-15	CatB4.v1?	-	NA	GyrA-83I;ParC-80I	qnrB1.v2^	acrR_F172S,acrR_F197I,acrR_G164A,acrR_K201M,acrR_L195V,acrR_P161R,acrR_R173G	NA	ramR-interrupted	sul2	tet(A).v1	dfrA14.v1^	-	-	S	R	R
G18584185	OAU-OFO-160	Ile-Ife	OAU	NA	NA	NA	NA	Infection	Human	Blood		ST392	KL27	O4	0	1	8	11	-	0	-	0	-	0	-	0	-	aac(3)-IIa.v1^;aac(6')-Ib-cr.v2;strA.v1^;strB.v1	aac(6')-Ib-cr5	blaSHV-67,blaTEM-1	-	blaCTX-M-15,blaOXA-1	CTX-M-15	CatB4.v1?	-	NA	GyrA-83I;ParC-80I	qnrB1.v2^	acrR_F172S,acrR_F197I,acrR_G164A,acrR_K201M,acrR_L195V,acrR_P161R,acrR_R173G	NA	ramR-interrupted	sul2	tet(A).v1	dfrA14.v1^	-	-	S	R	R
G18584180	OAU-OFO-122ii	Ile-Ife	OAU	2017	7	1	57	Infection	Human	Urine	CAI	ST392	KL27	O4	0	1	7	10	-	0	-	0	-	0	-	0	-	aac(3)-IIa.v1^;aac(6')-Ib-cr.v2;strA.v1^;strB.v1	aac(6')-Ib-cr5	blaSHV-67	-	blaCTX-M-15,blaOXA-1	CTX-M-15	CatB4.v1?	-	NA	GyrA-83I;ParC-80I	qnrB1.v2^	NA	acrR-fragmented	acrR-fragmented,ramR-interrupted	sul2	-	dfrA14.v1^	-	-	S	R	R
G18584186	OAU-OFO-122ii	Ile-Ife	OAU	2017	7	1	57	Infection	Human	Urine	CAI	ST392	KL27	O4	0	1	7	10	-	0	-	0	-	0	-	0	-	aac(3)-IIa.v1^;aac(6')-Ib-cr.v2;strA.v1^;strB.v1	aac(6')-Ib-cr5	blaSHV-67,blaTEM-1	-	blaCTX-M-15,blaOXA-1	CTX-M-15	CatB4.v1?	-	NA	GyrA-83I;ParC-80I	qnrB1.v2^	NA	acrR-fragmented	acrR-fragmented,ramR-interrupted	sul2	-	dfrA14.v1^	-	-	S	R	R
G18585202	OAU-AAA-071A	Ile-Ife	OAU	NA	NA	NA	NA	Infection	Human	Blood		ST392	KL27	O4	0	2	9	18	-	0	-	0	-	0	-	0	-	aac(3)-IIa.v1^;aac(6')-Ib-cr.v2;aadA2^;aph(3')-VI;armA;strA.v1^;strB.v1	aac(6')-Ib-cr5	blaSHV-67,blaTEM-1	blaNDM-1	blaCTX-M-15,blaOXA-1	CTX-M-15	CatB4.v1?	mphE.v2^;msrE	NA	GyrA-83I;ParC-80I	qnrB1.v2^	NA	acrR-interrupted	acrR-interrupted,ramR-interrupted	sul1;sul2	-	dfrA12;dfrA14.v1^	-	qacEdelta1.NG_048042.1	R	R	R
G18501056	UCH-OGU-P030	Ibadan	UCH	NA	NA	NA	NA	Infection	Human	Blood		ST392	KL27	O4	0	2	9	18	-	0	-	0	-	0	-	0	-	aac(3)-IIa.v1^;aac(6')-Ib-cr.v2;aadA2^;aph(3')-VI;armA;strA.v1^;strB.v1	aac(6')-Ib-cr5	blaSHV-67,blaTEM-1	blaNDM-1	blaCTX-M-15,blaOXA-1	CTX-M-15	CatB4.v1?	mphE.v2^;msrE	NA	GyrA-83I;ParC-80I	qnrB1.v2^	NA	acrR-interrupted	acrR-interrupted,ramR-interrupted	sul1;sul2	-	dfrA12;dfrA14.v1^	-	qacEdelta1.NG_048042.1		S
G18503424	UCH-OGU-P1922	Ibadan	UCH	NA	NA	NA	43	Infection	Human	Blood		ST5245	KL10	O3/O3a	0	2	10	19	-	0	-	0	-	0	-	0	-	aac(3)-IIa.v1^;aac(6')-Ib-cr.v2;aadA2^;aph(3')-VI;armA;strA.v1^;strB.v1	aac(6')-Ib-cr5	blaSHV-67,blaTEM-1	blaNDM-1	blaCTX-M-15,blaOXA-1	CTX-M-15*	CatB4.v1?	mphE.v2^;msrE	NA	GyrA-83Y;GyrA-87A;ParC-80I	qnrB1.v2^	NA	acrR-interrupted	acrR-interrupted,ramR-interrupted	sul1;sul2	tet(A).v1	dfrA12;dfrA14.v1^	-	qacEdelta1.NG_048042.1	R	R
G18584047	OAU-AAA-076	Ile-Ife	OAU	2017	11	30	13d	Infection	Human	Blood	HAI	ST147	KL10	O3/O3a	0	1	7	12	-	0	-	0	-	0	-	0	-	aac(3)-IId^;aadA2^;armA;strA.v1^;strB.v1	NA	blaSHV-67,blaTEM-1	-	blaCTX-M-3	-	-	mphE.v2;msrE	NA	GyrA-83Y;GyrA-87A;ParC-80I	-	acrR_F172S,acrR_F197I,acrR_G164A,acrR_K201M,acrR_L195V,acrR_P161R,acrR_R173G	NA	ramR-interrupted	sul1;sul2	-	dfrA12	-	qacEdelta1.NG_048042.1	R	R	R
G18600055	OSO-AOA-287	Osogbo	LAU	2017	NA	NA	30	Infection	Human	Blood		ST147	KL10	O3/O3a	0	1	9	13	-	0	-	0	-	0	-	0	-	aac(3)-IIa.v1;aadA2^;aph3-Ia.v1^;strB.v1	NA	blaSHV-67,blaTEM-1	-	blaCTX-M-15	CTX-M-15	catII.2*	mphA	NA	GyrA-83Y;GyrA-87A;ParC-80I	-	NA	acrR-interrupted	acrR-interrupted,ramR-interrupted	sul1;sul2	tet(A).v1	dfrA12	-	qacEdelta1.NG_048042.1	S	R
G18600046	OSO-AOA-262	Osogbo	LAU	2017	NA	NA	60	Infection	Human	Blood		ST147-1LV	KL10	O3/O3a	0	1	5	7	-	0	-	0	-	0	-	0	-	aac(3)-IIa.v1;aac(6')-Ib-cr.v2;strA.v1;strB.v1	aac(6')-Ib-cr5	blaSHV-67,blaTEM-1	blaCTX-M-15 + OmpK35-10%	blaCTX-M-15,blaOXA-1	CTX-M-15	CatB4.v1?	-	NA	GyrA-83Y;GyrA-87A;ParC-80I	-	acrR_F172S,acrR_F197I,acrR_G164A,acrR_K201M,acrR_L195V,acrR_P161R,acrR_R173G	NA	ramR-interrupted	-	-	-	-	-	S	R	R
G18503411	UCH-OGU-P1720	Ibadan	UCH	NA	NA	NA	NA	Infection	Human	Blood		ST147	KL64	O2v1	1	2	6	10	ybt 9; ICEKp3	183-2LV	-	0	-	0	-	0	-	aac(6')-Ib'.v1;aph(3')-VI	NA	blaSHV-67,blaOXA-9,blaTEM-90	blaNDM-1	blaCTX-M-15	CTX-M-15	-	-	NA	GyrA-83I;ParC-80I	qnrA1^;qnrS1	acrR_F172S,acrR_F197I,acrR_G164A,acrR_K201M,acrR_L195V,acrR_P161R,acrR_R173G	NA	ramR-interrupted	-	-	dfrA15.v2	-	qacEdelta1.NG_048042.1	R	R	R
G18584147	OAU-AAA-048	Ile-Ife	OAU	2017	10	14	66	Infection	Human	Blood	HAI	ST147	KL64	O2v1	1	1	8	13	ybt 16; ICEKp12	280	-	0	-	0	-	0	-	aac(6')-Ib-cr.v2;aadA^;strA.v1;strB.v1	aac(6')-Ib-cr5	blaSHV-67,blaTEM-1	blaCTX-M-15 + OmpK35-7%	blaCTX-M-15,blaOXA-1	CTX-M-15	CatB4.v1?;catA1^	mphA	NA	GyrA-83I;ParC-80I	qnrS1	acrR_F172S,acrR_F197I,acrR_G164A,acrR_K201M,acrR_L195V,acrR_P161R,acrR_R173G	NA	ramR-interrupted	sul1	tet(A).v1	dfrA15.v2	-	qacEdelta1.NG_048042.1	S	S	R
G18584172	OAU-OFO-545b	Ile-Ife	OAU	2018	3	12	1d	Infection	Human	Urine	CAI	ST185	KL130	O1v2	0	0	5	4	-	0	-	0	-	0	-	0	-	aadA1.v1^	NA	blaSHV-89	-	NA	-	-	-	NA	-	-	acrR_F172S,acrR_F197I,acrR_G164A,acrR_K201M,acrR_L195V,acrR_P161R,acrR_R173G	NA	ramR-interrupted	sul1	tet(D)	dfrA1.v2	-	qacEdelta1.NG_048042.1	S	S	R
G18584003	OAU-OFO-011	Ile-Ife	OAU	2017	6	15	38	Infection	Human	Blood	HAI	ST39	KL116	O1v1	0	1	8	15	-	0	-	0	-	0	-	0	-	aac(3)-IIa.v1^;aac(6')-Ib-cr.v2;aadA^;strA.v1;strB.v1	aac(6')-Ib-cr5	blaSHV-89,blaLAP-2,blaTEM-40	-	blaCTX-M-15,blaOXA-1	CTX-M-15	CatB4.v1?;catA1*	-	NA	-	qnrS1	acrR_F172S,acrR_F197I,acrR_G164A,acrR_K201M,acrR_L195V,acrR_P161R,acrR_R173G	NA	ramR-interrupted	sul1^;sul2	tet(A).v1	dfrA15.v2	-	qacEdelta1.NG_048042.1	S	R	R
G18584090	OAU-VOA-201	Ile-Ife	OAU	NA	NA	NA	NA	Infection	Human	Blood		ST3071	KL31	O3b	0	1	1	0	-	0	-	0	-	0	-	0	-	-	NA	NA	-	blaSHV-27	-	-	-	NA	-	-	acrR_F172S,acrR_F197I,acrR_G164A,acrR_K201M,acrR_L195V,acrR_P161R,acrR_R173G	NA	ramR-interrupted	-	-	-	-	-	S	S	R
G18581020	OAU-EOI-006	Ile-Ife	OAU	2017	7	16	4m	Colonisation	Human	Stool	HAI	ST242	KL107*	OL101	0	1	6	8	-	0	-	0	-	0	-	0	-	aac(3)-IIa.v1^;aac(6')-Ib-cr.v2;strA.v1*;strB.v1*	aac(6')-Ib-cr5	NA	-	blaSHV-27,blaCTX-M-15,blaOXA-1	CTX-M-15	CatB4.v1?	-	NA	GyrA-83F;GyrA-87N;ParC-80I	-	NA	acrR-interrupted	acrR-interrupted,ramR-interrupted	sul2	-	dfrA14.v1^	-	-	S	R
G18583089	OAU-OFO-568	Ile-Ife	OAU	2018	3	11	43	Infection	Human	Swab	HAI	ST502	KL15	O4	0	1	8	14	-	0	-	0	-	0	-	0	-	aac(3)-IIa.v1;aac(6')-Ib-cr.v2;aadA16*;strA.v1*;strB.v1*	NA	blaSHV-62,blaSCO-1,blaTEM-1	-	blaCTX-M-15	CTX-M-15	-	-	NA	-	qnrB6^	acrR_F172S,acrR_F197I,acrR_G164A,acrR_K201M,acrR_L195V,acrR_P161R,acrR_R173G	NA	ramR-interrupted	sul1;sul1;sul2	tet(A).v1	dfrA27	-	qacEdelta1.NG_048042.1	S	R	R
G18584057	OAU-AAA-115	Ile-Ife	OAU	2018	3	15	23d	Infection	Human	Blood	HAI	ST502	KL15	O4	0	1	8	14	-	0	-	0	-	0	-	0	-	aac(3)-IIa.v1;aac(6')-Ib-cr.v2;aadA16*;strA.v1*;strB.v1*	NA	blaSHV-62,blaSCO-1,blaTEM-1	-	blaCTX-M-15	CTX-M-15	-	-	NA	-	qnrB6^	acrR_F172S,acrR_F197I,acrR_G164A,acrR_K201M,acrR_L195V,acrR_P161R,acrR_R173G	NA	ramR-interrupted	sul1;sul1;sul2	tet(A).v1	dfrA27	-	qacEdelta1.NG_048042.1	S	R	R
G18503426	UCH-OGU-P1443	Ibadan	UCH	NA	NA	NA	7w	Infection	Human	Blood		ST1119	KL110	O3b	0	1	6	7	-	0	-	0	-	0	-	0	-	aac(3)-IIa.v1;aadA^	NA	blaSHV-172,blaTEM-1	-	blaCTX-M-15	CTX-M-15	-	-	NA	-	-	acrR_F172S,acrR_F197I,acrR_G164A,acrR_K201M,acrR_L195V,acrR_P161R,acrR_R173G	NA	ramR-interrupted	sul1^	tet(A).v1	dfrA15.v2	-	qacEdelta1.NG_048042.1	S	R
G18584031	OAU-AAA-022	Ile-Ife	OAU	2017	7	1	5	Infection	Human	Blood	HAI	ST340	KL15	O4	0	1	7	10	-	0	-	0	-	0	-	0	-	aac(3)-IId^;aadA2^;strA.v1*	NA	blaSHV-182,blaTEM-1	-	blaCTX-M-15	CTX-M-15;SHV-12^	catII.2*	-	NA	GyrA-83I;GyrA-87N;ParC-80I	-	acrR_F172S,acrR_F197I,acrR_G164A,acrR_K201M,acrR_L195V,acrR_P161R,acrR_R173G	NA	NA	sul1;sul2	tet(D)	dfrA12	-	qacEdelta1.NG_048042.1	S	R	R
G18584145	OAU-AAA-143b	Ile-Ife	OAU	NA	NA	NA	NA	Infection	Human	Blood		ST340	KL15	O4	0	1	8	10	-	0	-	0	-	0	-	0	-	aac(3)-IId^;aadA2^;strA.v1*	NA	blaSHV-182,blaTEM-1	-	blaCTX-M-15	CTX-M-15	catII.2*	-	NA	GyrA-83I;GyrA-87N;ParC-80I	-	acrR_F172S,acrR_F197I,acrR_G164A,acrR_K201M,acrR_L195V,acrR_P161R,acrR_R173G	NA	NA	sul1;sul2	tet(D)	dfrA12	-	qacEdelta1.NG_048042.1	S	R	R
G18583065	OAU-OFO-538	Ile-Ife	OAU	2018	3	4	70	Infection	Human	Urine	CAI	ST340	KL15	O4	0	1	8	7	-	0	-	0	-	0	-	0	-	aadA2	NA	blaSHV-182,blaTEM-1	-	blaCTX-M-15	CTX-M-15	catII.2*	-	NA	GyrA-83I;GyrA-87N;ParC-80I	-	acrR_F172S,acrR_F197I,acrR_G164A,acrR_K201M,acrR_L195V,acrR_P161R,acrR_R173G	NA	ramR-absent	sul1	tet(D)	dfrA14.v1^	-	qacEdelta1.NG_048042.1	S	S	R
G18583071	OAU-OFO-055	Ile-Ife	OAU	2017	10	28	4d	Infection	Human	Urine	HAI	ST340	KL15	O4	0	1	8	8	-	0	-	0	-	0	-	0	-	aac(3)-IId^;aadA2	NA	blaSHV-182,blaTEM-1	-	blaCTX-M-15	CTX-M-15	catII.2*	-	NA	GyrA-83I;GyrA-87N;ParC-80I	-	acrR_F172S,acrR_F197I,acrR_G164A,acrR_K201M,acrR_L195V,acrR_P161R,acrR_R173G	NA	ramR-absent	sul1	tet(D)	dfrA14.v1^	-	qacEdelta1.NG_048042.1	S	R	R
G18584196	OAU-OFO-208b	Ile-Ife	OAU	NA	NA	NA	NA	Infection	Human	Blood		ST11	KL27	O2v2	0	1	10	21	-	0	-	0	-	0	-	0	-	aac(3)-IId^;aac(6')-Ib-cr.v2;aadA16*;aadA2;aadA^;aph3-Ia.v1^;strA.v1*;strB.v1*	NA	blaSHV-182,blaTEM-1	blaCTX-M-15 + OmpK35-0%	blaCTX-M-15	CTX-M-15	catII.2*;cmlA1*	mef(B)	NA	GyrA-83I;ParC-80I	qnrB2.v1^	NA	acrR-interrupted	acrR-interrupted	sul1;sul2;sul3	tet(D)*;tetM.v2*	dfrA27	qacL.NG_048049.1	qacEdelta1.NG_048042.1	S	R	R
G18584189	OAU-OFO-208a	Ile-Ife	OAU	NA	NA	NA	NA	Infection	Human	Blood		ST11	KL27	O2v2	0	1	11	22	-	0	-	0	-	0	-	0	-	aac(3)-IId^;aadA16*;aadA2;aph3-Ia.v1^;strA.v1*;strB.v1*	NA	blaSHV-182,blaTEM-1	blaCTX-M-15 + OmpK35-0%	blaCTX-M-15	CTX-M-15	catII.2*;cmlA1*	mef(B)	NA	GyrA-83I;ParC-80I	qnrB2.v1^	NA	acrR-interrupted	acrR-interrupted	sul1;sul2;sul3	tet(D)*;tetM.v2*	dfrA15.v2;dfrA27	qacL.NG_048049.1	qacEdelta1.NG_048042.1	S	R	R
[truncated: 39 more columns]
