# Supplementary material for: Clones and Clusters of Antimicrobial-Resistant Klebsiella From Southwestern Nigeria
Source: Clin Infect Dis. 2021 Dec 1;73(Suppl 4):S308–15. doi: 10.1093/cid/ciab769 (PMC8634535; doi:10.1093/cid/ciab769)
Supplement: ciab769_suppl_Supplementary_Table_3 [file ciab769_suppl_supplementary_table_3.xlsx]

## Sheet: Table_S3_kpn_retrospective_1_ac
id	run_accession
G18503167	ERR4783290
G18503177	ERR4783064
G18504102	ERR4783437
G18584142	ERR4783299
G18584210	ERR4783466
G18584195	ERR4783307
G18584218	ERR4783357
G18584024	ERR4783029
G18584178	ERR4782999
G18584201	ERR4783238
G18584016	ERR4783263
G18503427	ERR4783580
G18584030	ERR4783235
G18584208	ERR4783402
G18584209	ERR4783404
G18584206	ERR4783074
G18583064	ERR4783340
G18584174	ERR4783019
G18584169	ERR4783392
G18584205	ERR4783268
G18584040	ERR4783326
G18584137	ERR4783241
G18584133	ERR4783370
G18600056	ERR4783486
G18584136	ERR4783255
G18585200	ERR4783436
G18503417	ERR4783519
G18503403	ERR4783561
G18584167	ERR4783050
G18583079	ERR4783257
G18503410	ERR4783516
G18503412	ERR4783566
G18503430	ERR4783552
G18503404	ERR4783513
G18584041	ERR4783042
G18600045	ERR4783509
G18600047	ERR4783557
G18584139	ERR4783226
G18584177	ERR4783378
G18584056	ERR4783396
G18584055	ERR4783039
G18584143	ERR4783321
G18584175	ERR4783374
G18600049	ERR4783558
G18583057	ERR4783288
G18583075	ERR4783281
G18584203	ERR4783253
G18584181	ERR4782989
G18583077	ERR4783273
G18584207	ERR4783400
G18584171	ERR4783011
G18584182	ERR4783358
G18584190	ERR4783347
G18583076	ERR4783265
G18584176	ERR4783376
G18583099	ERR4783245
G18584204	ERR4783242
G18584194	ERR4783315
G18503166	ERR4783271
G18503170	ERR4783234
G18583078	ERR4783356
G18584200	ERR4783233
G18583081	ERR4783001
G18583059	ERR4783342
G18584146	ERR4783343
G18503165	ERR4783302
G18503175	ERR4783348
G18503171	ERR4783298
G18503162	ERR4783297
G18600041	ERR4783506
G18584197	ERR4783318
G18503425	ERR4783578
G18584184	ERR4783360
G18584173	ERR4783386
G18584165	ERR4783047
G18584166	ERR4783390
G18584191	ERR4783353
G18584093	ERR4783426
G18600038	ERR4783555
G18600042	ERR4783507
G18503401	ERR4783559
G18503195	ERR4783324
G18584141	ERR4783293
G18584051	ERR4783384
G18584198	ERR4783305
G18600039	ERR4783504
G18503402	ERR4783560
G18584187	ERR4783366
G18584014	ERR4783127
G18584022	ERR4783027
G18584211	ERR4783467
G18584179	ERR4782981
G18504103	ERR4783438
G18503178	ERR4783070
G18584168	ERR4783054
G18584192	ERR4783332
G18584202	ERR4783227
G18600040	ERR4783505
G18583038	ERR4783484
G18503173	ERR4783306
G18600044	ERR4783508
G18503164	ERR4783262
G18584170	ERR4783057
G18584006	ERR4783474
G18584214	ERR4783470
G18584148	ERR4783372
G18584199	ERR4783283
G18503179	ERR4783395
G18503421	ERR4783575
G18584037	ERR4783380
G18584185	ERR4783362
G18584180	ERR4782987
G18584186	ERR4783364
G18585202	ERR4783440
G18501056	ERR4783403
G18503424	ERR4783520
G18584047	ERR4782979
G18600055	ERR4783523
G18600046	ERR4783510
G18503411	ERR4783565
G18584147	ERR4783368
G18584172	ERR4783014
G18584003	ERR4783189
G18584090	ERR4783382
G18581020	ERR4783132
G18583089	ERR4783249
G18584057	ERR4783270
G18503426	ERR4783579
G18584031	ERR4783035
G18584145	ERR4783329
G18583065	ERR4783334
G18583071	ERR4783275
G18584196	ERR4783320
G18584189	ERR4783485
